# Supplementary material for: Examining the Role of Low Temperature in Satsuma Mandarin Fruit Peel Degreening via Comparative Physiological and Transcriptomic Analysis
Source: Front Plant Sci. 2022 Jul 13;13:918226. doi: 10.3389/fpls.2022.918226 (PMC9328020; doi:10.3389/fpls.2022.918226)
Supplement: Supplementary file 1 [file Data_Sheet_1.ZIP]

Archive with 15 entries (14 files):
- Supplementay Material_1/
- Supplementay Material_1/Supplementary Table 2ΓÇô4.xlsx
- __MACOSX/Supplementay Material_1/._Supplementary Table 2ΓÇô4.xlsx
- Supplementay Material_1/Supplementary Figure 3.pptx
- __MACOSX/Supplementay Material_1/._Supplementary Figure 3.pptx
- Supplementay Material_1/.DS_Store
- __MACOSX/Supplementay Material_1/._.DS_Store
- Supplementay Material_1/Supplementary Figure 2.pptx
- __MACOSX/Supplementay Material_1/._Supplementary Figure 2.pptx
- Supplementay Material_1/Supplementary Table 1_mikan.docx
- __MACOSX/Supplementay Material_1/._Supplementary Table 1_mikan.docx
- Supplementay Material_1/Supplementary Figure 1.pptx
- __MACOSX/Supplementay Material_1/._Supplementary Figure 1.pptx
- Supplementay Material_1/~$Supplementary Table 2ΓÇô4.xlsx
- __MACOSX/Supplementay Material_1/._~$Supplementary Table 2ΓÇô4.xlsx
