# Supplementary material for: Examining the Role of Low Temperature in Satsuma Mandarin Fruit Peel Degreening via Comparative Physiological and Transcriptomic Analysis
Source: Front Plant Sci. 2022 Jul 13;13:918226. doi: 10.3389/fpls.2022.918226 (PMC9328020; doi:10.3389/fpls.2022.918226)
Supplement: Supplementary file 1 [file Data_Sheet_1.ZIP › Supplementay Material_1/Supplementary Table 2ΓÇô4.xlsx]

## Sheet: Supplementary Table 2
Gene ID	Annotation (Phytozome)	Annotation (NCBI Blast)	D0	PROP	PROP/D0	FDR		25ºC	5ºC	5ºC/25ºC	FDR		25ºC	10ºC	10ºC/25ºC	FDR		25ºC	15ºC	15ºC/25ºC	FDR		25ºC	20ºC	20ºC/25ºC	FDR		Symbol	AtLocus
Supplementary Table 2. Genes that were regulated exclusively by ethylene. Genes in this category responded to propylene treatment, but they were not influenced by storage at 5, 10, and 15 ºC. Red and blue fonts in column E indicate upregulated and downregulated genes, respectively.
Ciclev10029961m.g	K14686 - solute carrier family 31 (copper transporter), member 1 (SLC31A1, CTR1) (1 of 9)	Copper transporter 1	0.0902934	589.5	3098.37	6.53836e-17		0.669889	0	0.129889	0.50429		0.669889	0.75074	1.10502	1		0.669889	0.912292	1.31485	0.675178		0.669889	2.82731	3.80225	1		COPT1	AT5G59030.1
Ciclev10030036m.g	K14686 - solute carrier family 31 (copper transporter), member 1 (SLC31A1, CTR1) (1 of 9)	Copper transporter 1	0.0798639	128.765	716.459	3.63951e-15		0	0	1	1		0	0.143168	2.43168	1		0	0	1	1		0	0.315154	4.15154	1		COPT1	AT5G59030.1
Ciclev10001998m.g	PTHR13935:SF41 - ACHAETE-SCUTE HOMOLOG 3 (1 of 2)	Basic helix-loop-helix (bHLH) DNA-binding superfamily protein	0.0221813	42.5509	349.078	1.0281e-16		0	0.0229726	1.22973	1		0	0	1	1		0	0	1	1		0	0	1	1			AT1G71200.1
Ciclev10023900m.g	PTHR10108//PTHR10108:SF692 - METHYLTRANSFERASE // SUBFAMILY NOT NAMED (1 of 9)	S-adenosyl-L-methionine-dependent methyltransferases superfamily protein	0.01989	28.8397	241.385	1.01717e-09		0	0.0411992	1.41199	1		0	0.0285247	1.28525	1		0	0.217856	3.17856	1		0	0.0523259	1.52326	1			AT2G41380.1
Ciclev10015769m.g	PTHR11040:SF48 - ZINC TRANSPORTER 10-RELATED (1 of 1)	Zinc transporter 10 precursor	0	7.11733	72.1733	3.09973e-12		0	0.0306085	1.30608	1		0	0.0847683	1.84768	1		0	0.327741	4.27741	1		0	0	1	1		ZIP10	AT1G31260.1
Ciclev10021204m.g	PTHR10366//PTHR10366:SF352 - NAD DEPENDENT EPIMERASE/DEHYDRATASE // SUBFAMILY NOT NAMED (1 of 9)	NmrA-like negative transcriptional regulator family protein	0.157016	16.0499	62.8361	2.49122e-10		0	0.149568	2.49568	0.750813		0	0.0172592	1.17259	1		0	0.618814	7.18814	0.153476		0	0	1	1			AT1G75280.1
Ciclev10010608m.g	2.7.11.1 - Non-specific serine/threonine protein kinase / Threonine-specific protein kinase (1 of 1276)	Protein kinase superfamily protein	0	6.02819	61.2819	2.97024e-23		0	0.104958	2.04958	1		0	0	1	1		0	0	1	1		0	0	1	1			AT2G05940.1
Ciclev10020821m.g	K13066 - caffeic acid 3-O-methyltransferase (E2.1.1.68, COMT) (1 of 43)	O-methyltransferase 1	2.19107	135.071	58.9991	4.60363e-08		7.94194	11.2324	1.40916	1		7.94194	7.80855	0.983413	0.995971		7.94194	6.49232	0.819742	1		7.94194	5.38626	0.682206	1		ATOMT1,OMT1	AT5G54160.1
Ciclev10011497m.g	K10717 - cytokinin trans-hydroxylase (CYP735A) (1 of 1)	Cytochrome P450, family 735, subfamily A, polypeptide 1	0	5.49961	55.9961	1.69495e-05		0.0663887	0	0.601002	1		0.0663887	0	0.601002	1		0.0663887	0	0.601002	1		0.0663887	0	0.601002	1		CYP735A1	AT5G38450.1
Ciclev10027063m.g	PTHR12483//PTHR12483:SF45 - SOLUTE CARRIER FAMILY 31 COPPER TRANSPORTERS // SUBFAMILY NOT NAMED (1 of 9)	Copper transporter 1	0	4.97173	50.7173	6.69297e-15		0	0	1	1		0	0	1	1		0	0	1	1		0	0	1	1		COPT1	AT5G59030.1
Ciclev10003910m.g	PTHR31623:SF15 - ACETYL-COA:BENZYLALCOHOL ACETYLTRANFERASE-LIKE PROTEIN-RELATED (1 of 13)	HXXXD-type acyl-transferase family protein	0	4.84317	49.4317	9.99489e-07		0	0	1	1		0	0.0428196	1.4282	1		0	0.391896	4.91896	0.663058		0	0	1	1			AT3G26040.1
Ciclev10001350m.g	PTHR11102//PTHR11102:SF101 - SEL-1-LIKE PROTEIN // SUBFAMILY NOT NAMED (1 of 6)	F-box family protein with a domain of unknown function (DUF295)	0	4.61478	47.1478	6.51451e-28		1.87527	2.53058	1.33175	1		1.87527	3.73799	1.94302	0.838321		1.87527	1.93168	1.02856	1		1.87527	3.09286	1.61641	1			AT2G17030.1
Ciclev10002348m.g	PTHR31301:SF2 - LOB DOMAIN-CONTAINING PROTEIN 15 (1 of 2)	LOB domain-containing protein 15	0	4.14416	42.4416	1.97189e-05		0.0435693	0.0898723	1.32251	1		0.0435693	0.0306621	0.910098	1		0.0435693	0	0.696528	1		0.0435693	0	0.696528	1		ASL11,LBD15	AT2G40470.1
Ciclev10012029m.g	PTHR10209:SF168 - 2-OXOGLUTARATE (2OG) AND FE(II)-DEPENDENT OXYGENASE SUPERFAMILY PROTEIN-RELATED (1 of 28)	F-box family protein	0.848377	35.347	37.3765	1.11763e-08		3.84694	1.33497	0.363565	0.0429396		3.84694	1.30194	0.355196	0.285512		3.84694	3.01833	0.790062	1		3.84694	3.54674	0.92394	1			AT2G36090.1
Ciclev10021888m.g	K13066 - caffeic acid 3-O-methyltransferase (E2.1.1.68, COMT) (1 of 43)	O-methyltransferase 1	0.183062	8.89564	31.7798	3.82698e-16		0.486137	0.653097	1.28485	1		0.486137	0.321986	0.719944	1		0.486137	0.260351	0.61479	1		0.486137	0.318136	0.713376	1		ATOMT1,OMT1	AT5G54160.1
Ciclev10014887m.g	PTHR10353:SF27 - BETA-GLUCOSIDASE 45-RELATED (1 of 2)	beta glucosidase 46	1.27325	35.1699	25.6836	2.42614e-28		0.572398	1.50143	2.38166	0.881816		0.572398	0.610678	1.05693	1		0.572398	0.779259	1.30765	1		0.572398	0.980726	1.60727	1		BGLU46	AT1G61820.1
Ciclev10028636m.g	PTHR23091:SF221 - GCN5-RELATED N-ACETYLTRANSFERASE (GNAT) FAMILY PROTEIN (1 of 1)	Acyl-CoA N-acyltransferases (NAT) superfamily protein	0.0304133	3.00887	23.8386	2.33534e-18		1.81856	0.19978	0.156253	0.00124441		1.81856	0.752894	0.444549	0.312598		1.81856	0.420662	0.271382	0.113954		1.81856	1.86888	1.02623	1			AT2G30090.1
Ciclev10009005m.g	PTHR24067:SF41 - AKT-INTERACTING PROTEIN (1 of 1)	Fatty acid desaturase A	0.936355	22.8776	22.1716	1.28932e-36		17.7628	42.9823	2.41185	0.0430016		17.7628	53.3525	2.9924	0.0102104		17.7628	25.1355	1.41274	1		17.7628	14.7489	0.831278	1		FAD4,FADA	AT4G27030.1
Ciclev10030167m.g	PTHR11926:SF162 - UDP-GLYCOSYLTRANSFERASE 83A1 (1 of 15)	UDP-Glycosyltransferase superfamily protein	0.111404	3.92978	19.062	1.27035e-09		0	0.149583	2.49583	1		0	0	1	1		0	0.0970376	1.97038	1		0	0	1	1			AT3G02100.1
Ciclev10021291m.g	PF13668 - Ferritin-like domain (Ferritin_2) (1 of 10)		21.3345	401.807	18.7505	4.45101e-06		30.4331	40.4246	1.32724	1		30.4331	73.3063	2.40416	0.332664		30.4331	23.0657	0.75871	1		30.4331	40.3845	1.32592	1			AT3G62730.1
Ciclev10020496m.g	PTHR22844:SF159 - F3I6.5 PROTEIN (1 of 2)	Transducin/WD40 repeat-like superfamily protein	0.072965	3.09721	18.4848	1.7719e-15		0.0533233	0	0.652217	1		0.0533233	0.0771281	1.15526	1		0.0533233	0.123848	1.45997	1		0.0533233	0	0.652217	1			AT5G50120.1
Ciclev10007201m.g	PTHR11972:SF62 - FERRIC REDUCTION OXIDASE 4-RELATED (1 of 1)	Ferric reduction oxidase 4	1.27124	24.4712	17.919	2.25355e-05		3.60856	2.87228	0.801463	0.413214		3.60856	5.78494	1.58685	1		3.60856	2.14051	0.604144	1		3.60856	4.65834	1.28307	1		ATFRO4,FRO4	AT5G23980.1
Ciclev10019648m.g	KOG0156 - Cytochrome P450 CYP2 subfamily (1 of 157)	Cytochrome P450, family 71, subfamily A, polypeptide 20	4.19096	75.0401	17.5113	7.78447e-46		8.72279	6.96021	0.800225	0.08277		8.72279	15.9489	1.81903	1		8.72279	12.0228	1.37403	1		8.72279	8.47585	0.972011	1		CYP71A20	AT4G13310.1
Ciclev10031178m.g	K01188 - beta-glucosidase (E3.2.1.21) (1 of 16)	beta glucosidase 17	1.11102	17.3924	14.4443	1.26082e-06		1.16153	2.21376	1.83409	0.817128		1.16153	1.17942	1.01418	1		1.16153	0.894066	0.787982	1		1.16153	1.72525	1.44685	1		BGLU17	AT2G44480.1
Ciclev10009286m.g	PTHR10641:SF459 - TRANSCRIPTION FACTOR TT2 (1 of 2)	MYB domain protein 3	0.839685	13.4431	14.4123	2.05396e-19		6.36018	7.43664	1.16663	0.640502		6.36018	4.01693	0.637278	0.427222		6.36018	9.20879	1.44095	1		6.36018	3.14857	0.502861	1		ATMYB3,MYB3	AT1G22640.1
Ciclev10031483m.g	PTHR13683:SF347 - CYSTEINE-RICH PEPTIDE FAMILY PROTEIN (1 of 2)	Eukaryotic aspartyl protease family protein	0.915084	14.3714	14.2563	1.52774e-27		2.31771	0.773709	0.361378	0.267676		2.31771	2.6835	1.15129	1		2.31771	2.02701	0.879763	1		2.31771	2.43205	1.04729	1			AT2G39710.1
Ciclev10031130m.g	PTHR31942:SF29 - MLO-LIKE PROTEIN 12-RELATED (1 of 1)	Seven transmembrane MLO family protein	1.24936	18.9592	14.1246	4.54158e-08		1.70524	1.23201	0.737858	0.630871		1.70524	1.54951	0.91373	1		1.70524	2.1179	1.22858	1		1.70524	1.74842	1.02391	1		ATMLO12,MLO12	AT2G39200.1
Ciclev10031216m.g	KOG0156 - Cytochrome P450 CYP2 subfamily (1 of 157)	cytochrome P450, family 82, subfamily C, polypeptide 4	2.50977	34.5805	13.2887	3.65316e-08		2.45661	1.23513	0.522228	0.149814		2.45661	0.45864	0.218509	0.103576		2.45661	1.90823	0.785508	1		2.45661	2.2259	0.909759	1		CYP82C4	AT4G31940.1
Ciclev10033839m.g	PTHR11206:SF79 - MATE EFFLUX FAMILY PROTEIN (1 of 2)	MATE efflux family protein	3.34198	45.2574	13.1777	2.89232e-07		2.83306	8.03263	2.77275	0.277102		2.83306	7.83514	2.70541	0.410577		2.83306	4.98865	1.73493	0.979599		2.83306	1.56877	0.568951	1			AT3G26590.1
Ciclev10016271m.g	PTHR31692:SF5 - EXPANSIN-B1-RELATED (1 of 1)		0.172616	3.04433	11.5339	8.03097e-05		1.10719	2.63852	2.26852	1		1.10719	1.28714	1.14906	1		1.10719	0.820298	0.762349	1		1.10719	2.26591	1.95986	1			AT4G21500.1
Ciclev10026558m.g	K13065 - shikimate O-hydroxycinnamoyltransferase (E2.3.1.133, HCT) (1 of 12)	hydroxycinnamoyl-CoA shikimate/quinate hydroxycinnamoyl transferase	6.64511	77.1791	11.4571	7.6673e-09		15.9439	9.94712	0.626227	0.0561741		15.9439	11.0185	0.693004	0.494042		15.9439	19.9527	1.24987	1		15.9439	7.78924	0.491729	1		HCT	AT5G48930.1
Ciclev10010225m.g	KOG0617 - Ras suppressor protein (contains leucine-rich repeats) (1 of 23)	disease resistance family protein / LRR family protein	6.19821	69.4794	11.0475	7.60164e-05		24.3504	36.3618	1.49126	1		24.3504	19.3075	0.79375	0.815611		24.3504	40.4003	1.65643	0.329576		24.3504	46.9406	1.92392	1			AT2G34930.1
Ciclev10005225m.g	PTHR10209//PTHR10209:SF169 - OXIDOREDUCTASE, 2OG-FE II OXYGENASE FAMILY PROTEIN // SUBFAMILY NOT NAMED (1 of 2)	2-oxoglutarate (2OG) and Fe(II)-dependent oxygenase superfamily protein	20.9284	223.947	10.6545	9.55601e-22		36.5985	27.4188	0.749863	0.336004		36.5985	43.6273	1.19153	1		36.5985	38.6825	1.05679	1		36.5985	39.3332	1.07452	1			AT3G21420.1
Ciclev10029494m.g	PTHR23201:SF16 - PROLINE-RICH PROTEIN 4 (1 of 3)	proline-rich protein 2	9.86449	105.561	10.6038	4.01561e-12		3.59122	4.11338	1.14146	0.728143		3.59122	8.53749	2.34001	0.436169		3.59122	6.036	1.66232	0.748629		3.59122	6.78586	1.86547	1		ATPRP2,PRP2	AT2G21140.1
Ciclev10016848m.g	PTHR21495:SF77 - DIRIGENT PROTEIN 19 (1 of 4)	Disease resistance-responsive (dirigent-like protein) family protein	4.8277	51.2209	10.4148	0.000294394		0.244078	0.0778823	0.516982	1		0.244078	0	0.290631	1		0.244078	0	0.290631	1		0.244078	0	0.290631	1			AT1G58170.1
Ciclev10028268m.g	K00512 - steroid 17alpha-monooxygenase / 17alpha-hydroxyprogesterone aldolase (CYP17A) (1 of 2)	cytochrome P450, family 76, subfamily C, polypeptide 4	11.7163	117.82	9.9794	6.63405e-15		63.9562	67.8391	1.06062	0.723447		63.9562	41.9765	0.656868	0.0285023		63.9562	52.4955	0.821083	1		63.9562	53.9611	0.843964	1		CYP76C4	AT2G45550.1
Ciclev10018052m.g	PTHR22835//PTHR22835:SF177 - ZINC FINGER FYVE DOMAIN CONTAINING PROTEIN // SUBFAMILY NOT NAMED (1 of 1)	GDSL-like Lipase/Acylhydrolase superfamily protein	0.231299	3.12073	9.72151	1.55727e-13		0.227445	0	0.305395	0.919461		0.227445	0.669582	2.35027	0.361839		0.227445	0.35501	1.38958	0.858467		0.227445	0.637425	2.25206	1			AT1G29660.1
Ciclev10031067m.g	PTHR11654:SF98 - PROTEIN NRT1/ PTR FAMILY 4.5-RELATED (1 of 1)	nitrate transporter 1:2	0.781431	8.33588	9.57066	4.33469e-17		0.650674	1.601	2.26597	0.816248		0.650674	1.40538	2.00537	1		0.650674	1.76316	2.48198	0.31477		0.650674	1.24055	1.78579	1		ATNRT1:2,NRT1:2,NTL1	AT1G69850.1
Ciclev10003681m.g	4.4.1.4 - Alliin lyase / L-cysteine sulfoxide lyase (1 of 1)	Pyridoxal phosphate (PLP)-dependent transferases superfamily protein	0.817386	8.54962	9.42855	1.96223e-14		2.52483	0.440915	0.206076	0.0136042		2.52483	6.23389	2.41307	0.403618		2.52483	5.01461	1.94855	0.474537		2.52483	6.86109	2.65201	1			AT1G34060.1
Ciclev10015126m.g	PF03007//PF06974 - Wax ester synthase-like Acyl-CoA acyltransferase domain (WES_acyltransf) // Protein of unknown function (DUF1298) (DUF1298) (1 of 7)	O-acyltransferase (WSD1-like) family protein	3.25333	29.9954	8.97479	8.62266e-08		21.6846	8.7961	0.408367	0.0134326		21.6846	7.4222	0.345299	0.104947		21.6846	10.1339	0.469779	0.0827188		21.6846	12.4817	0.57755	1			AT5G53390.1
Ciclev10002362m.g	3.2.1.14 - Chitinase / Poly-beta-glucosaminidase (1 of 22)	homolog of carrot EP3-3 chitinase	7.00983	61.0054	8.59449	8.69199e-06		19.7011	15.2343	0.774413	0.232286		19.7011	12.059	0.614055	0.277471		19.7011	23.6265	1.19824	1		19.7011	12.3968	0.631115	1		ATCHITIV,ATEP3,CHIV,EP3	AT3G54420.1
Ciclev10004463m.g	PTHR34289:SF2 - SIMILARITY TO UNKNOWN PROTEIN (1 of 2)	Protein of unknown function (DUF819)	5.96348	50.7301	8.38299	5.25992e-26		8.32834	6.26009	0.754607	0.142566		8.32834	10.9568	1.31186	1		8.32834	12.5484	1.50069	0.766511		8.32834	14.5172	1.73429	1			AT5G24000.1
Ciclev10008604m.g	2.7.11.1 - Non-specific serine/threonine protein kinase / Threonine-specific protein kinase (1 of 1276)	Protein kinase superfamily protein	0.410661	3.90353	7.83989	1.16529e-10		2.09826	2.60772	1.23175	1		2.09826	0.373266	0.215291	0.0746301		2.09826	0.889107	0.449951	0.57852		2.09826	0.608605	0.322349	1			AT2G18890.1
Ciclev10020662m.g	K13034 - L-3-cyanoalanine synthase/ cysteine synthase (ATCYSC1) (1 of 1)	cysteine synthase C1	22.6744	175.917	7.72872	6.96442e-12		78.4937	47.07	0.600176	0.0638868		78.4937	45.203	0.57642	0.327437		78.4937	31.0668	0.396556	0.0522872		78.4937	79.9554	1.0186	1		ARATH;BSAS3;1,ATCYSC1,CYSC1	AT3G61440.1
Ciclev10029896m.g	PTHR10366//PTHR10366:SF375 - NAD DEPENDENT EPIMERASE/DEHYDRATASE // SUBFAMILY NOT NAMED (1 of 9)	NmrA-like negative transcriptional regulator family protein	31.1137	238.682	7.64989	7.47069e-08		41.8474	113.103	2.69869	0.113856		41.8474	87.2565	2.08253	1		41.8474	38.3384	0.916349	1		41.8474	43.0924	1.02968	1			AT4G39230.1
Ciclev10017179m.g	2.7.10.2//2.7.12.1 - Non-specific protein-tyrosine kinase / Cytoplasmic protein tyrosine kinase (1 of 3)		0.332034	3.11738	7.44705	3.44463e-05		2.57731	1.58948	0.631036	0.865332		2.57731	2.24837	0.877136	1		2.57731	3.68601	1.41411	1		2.57731	3.01441	1.16326	1			AT1G30260.1
Ciclev10007571m.g	PTHR13301:SF60 - CELLULOSE SYNTHASE-LIKE PROTEIN E1 (1 of 3)	cellulose synthase like E1	4.03519	30.3173	7.35572	3.94542e-20		9.84094	17.2005	1.74033	0.512084		9.84094	18.868	1.90807	0.918851		9.84094	15.4163	1.56085	0.462411		9.84094	13.9682	1.41518	1		ATCSLE1,CSLE1	AT1G55850.1
Ciclev10029834m.g	PTHR22952//PTHR22952:SF182 - CAMP-RESPONSE ELEMENT BINDING PROTEIN-RELATED // SUBFAMILY NOT NAMED (1 of 3)	basic leucine-zipper 44	7.30174	53.306	7.21533	1.25525e-19		8.60007	21.9092	2.52977	0.0671549		8.60007	21.0053	2.42587	0.324866		8.60007	14.6685	1.69752	0.239661		8.60007	15.0876	1.74568	1		AtbZIP44,bZIP44	AT1G75390.1
Ciclev10001648m.g	1.14.11.32 - Codeine 3-O-demethylase / Codeine O-demethylase (1 of 33)	senescence-related gene 1	33.1566	236.882	7.12586	8.31345e-22		94.0048	42.8742	0.456663	0.000981325		94.0048	41.9697	0.447052	0.0480816		94.0048	142.537	1.51573	0.546936		94.0048	75.5512	0.803904	1		ATSRG1,SRG1	AT1G17020.1
Ciclev10009102m.g	K06127 - 2-methoxy-6-polyprenyl-1,4-benzoquinol methylase (COQ5) (1 of 1)		4.23236	29.2097	6.7653	1.31756e-20		15.718	8.8828	0.567886	0.00528539		15.718	24.0333	1.52569	1		15.718	21.7873	1.3837	0.874569		15.718	10.5721	0.67468	1			AT5G57340.2
Ciclev10008860m.g	PF05553//PF14364 - Cotton fibre expressed protein (DUF761) // Domain of unknown function (DUF4408) (DUF4408) (1 of 5)	Protein of unknown function (DUF761)	1.29819	9.20982	6.6585	5.33921e-14		3.3289	9.19308	2.71023	0.179882		3.3289	4.86456	1.44786	1		3.3289	1.86984	0.574482	0.618589		3.3289	2.25491	0.686784	1			AT2G26110.1
Ciclev10007314m.g	PTHR27000:SF24 - PHYTOSULFOKINE RECEPTOR 2 (1 of 1)	phytosylfokine-alpha receptor 2	1.36637	9.55642	6.58524	1.07274e-21		1.02428	1.2792	1.22673	1		1.02428	2.63652	2.43401	0.404033		1.02428	0.862163	0.8558	1		1.02428	1.47347	1.39953	1		AtPSKR2,PSKR2	AT5G53890.1
Ciclev10009260m.g	PF05678 - VQ motif (VQ) (1 of 25)	VQ motif-containing protein	1.06389	7.38554	6.4315	5.31571e-10		1.58959	2.64109	1.62234	1		1.58959	3.3823	2.06103	0.674346		1.58959	1.41399	0.89607	1		1.58959	1.31332	0.836488	1			AT3G15300.1
Ciclev10015165m.g	PTHR31161:SF7 - F28N24.3 PROTEIN (1 of 1)	Plant protein of unknown function (DUF641)	0.766255	5.21566	6.13636	4.33729e-10		0.747551	0	0.117987	0.0373638		0.747551	0.37326	0.558385	0.535394		0.747551	0.566863	0.786811	1		0.747551	0.503965	0.7126	1		UNE1	AT1G29300.1
Ciclev10031179m.g	PTHR10353:SF37 - BETA-D-GLUCOPYRANOSYL ABSCISATE BETA-GLUCOSIDASE-RELATED (1 of 2)	beta glucosidase 17	0.74071	4.95883	6.01733	7.34522e-09		0.72193	1.01469	1.35618	1		0.72193	0.820213	1.11958	1		0.72193	0.193481	0.357063	1		0.72193	0.89085	1.20552	1		BGLU17	AT2G44480.1
Ciclev10001131m.g	2.3.1.133//2.3.1.99 - Quinate O-hydroxycinnamoyltransferase / Hydroxycinnamoyl coenzyme A-quinate transferase (1 of 3)	HXXXD-type acyl-transferase family protein	7.30903	44.4326	6.01059	2.33144e-19		37.327	12.5747	0.338651	5.97659e-06		37.327	88.6529	2.37136	0.0498262		37.327	68.4721	1.83216	0.137375		37.327	29.499	0.790847	1			AT4G29250.1
Ciclev10013501m.g	PTHR11206:SF124 - MATE EFFLUX FAMILY PROTEIN (1 of 2)		1.78148	11.2026	6.00727	5.68543e-06		6.72365	6.4026	0.952951	1		6.72365	9.29793	1.37726	0.68515		6.72365	7.21432	1.07191	1		6.72365	6.1463	0.91539	1
Ciclev10006194m.g	K02974 - small subunit ribosomal protein S24e (RP-S24e, RPS24) (1 of 3)	Ribosomal protein S24e family protein	33.1129	196.539	5.92054	2.93154e-07		81.1167	228.901	2.81963	0.298148		81.1167	139.894	1.72371	1		81.1167	108.745	1.34018	1		81.1167	45.4241	0.560526	1			AT5G28060.1
Ciclev10015533m.g	PTHR10578:SF70 - PEROXISOMAL (S)-2-HYDROXY-ACID OXIDASE GLO5 (1 of 2)	Aldolase-type TIM barrel family protein	57.9643	334.266	5.75854	3.65365e-23		137.258	366.022	2.66545	0.0087194		137.258	346.184	2.52103	0.11925		137.258	252.145	1.8364	0.137141		137.258	201.564	1.46816	1			AT4G18360.1
Ciclev10018964m.g	K12133 - MYB-related transcription factor LHY (LHY) (1 of 1)	Homeodomain-like superfamily protein	5.89561	33.4583	5.59714	5.05396e-08		54.249	38.6254	0.712533	0.00598567		54.249	34.3462	0.633796	0.0243728		54.249	21.1053	0.390169	0.0010177		54.249	78.4681	1.44562	1		LHY,LHY1	AT1G01060.2
Ciclev10026207m.g	PF04720 - PDDEXK-like family of unknown function (PDDEXK_6) (1 of 10)	Protein of unknown function (DUF506)	5.75079	31.6967	5.43461	0.000269428		11.3154	4.81813	0.430835	0.00248653		11.3154	14.1483	1.24817	1		11.3154	14.3843	1.26884	1		11.3154	11.2421	0.99358	1			AT1G77160.1
Ciclev10025465m.g	PF05678 - VQ motif (VQ) (1 of 25)	VQ motif-containing protein	1.04003	5.94536	5.30283	4.62441e-10		1.39982	0.923193	0.682211	0.426348		1.39982	3.90149	2.66798	0.418362		1.39982	0.974093	0.716149	1		1.39982	1.83552	1.2905	1			AT5G65170.1
Ciclev10031051m.g	PTHR11654:SF155 - PROTEIN NRT1/ PTR FAMILY 5.1 (1 of 1)	Major facilitator superfamily protein	0.373983	2.39047	5.25436	0.0274548		2.91382	0	0.0331805	3.65148e-05		2.91382	3.67569	1.25279	1		2.91382	7.0327	2.36666	0.49828		2.91382	4.56757	1.54872	1			AT2G40460.1
Ciclev10031217m.g	KOG0156 - Cytochrome P450 CYP2 subfamily (1 of 157)	cytochrome P450, family 82, subfamily C, polypeptide 4	8.10084	42.8486	5.2371	6.72571e-19		10.7055	12.4151	1.15822	1		10.7055	19.6295	1.82588	0.557581		10.7055	7.83923	0.734741	0.934279		10.7055	10.3069	0.963117	1		CYP82C4	AT4G31940.1
Ciclev10020312m.g	2.5.1.30 - Heptaprenyl diphosphate synthase / Trans-hexaprenyltranstransferase (1 of 1)	solanesyl diphosphate synthase 2	1.91155	10.4274	5.23348	6.79342e-14		11.7208	17.0882	1.45406	1		11.7208	19.7925	1.68283	0.798841		11.7208	14.5289	1.23755	1		11.7208	10.2673	0.877038	1		SPS2	AT1G17050.1
Ciclev10020963m.g	PTHR23024:SF98 - GIBBERELLIN RECEPTOR GID1B (1 of 1)	alpha/beta-Hydrolases superfamily protein	26.5251	135	5.07416	1.19411e-18		75.4224	113.414	1.50305	1		75.4224	54.3838	0.721426	0.261129		75.4224	66.1805	0.877628	1		75.4224	60.6959	0.805006	1		ATGID1B,GID1B	AT3G63010.1
Ciclev10018219m.g	K13429 - chitin elicitor receptor kinase 1 (CERK1) (1 of 3)	chitin elicitor receptor kinase 1	0.84875	4.71105	5.07094	0.000425096		2.87462	5.56893	1.90577	0.464719		2.87462	4.0728	1.4028	1		2.87462	7.49691	2.55391	0.180573		2.87462	2.36871	0.829925	1		CERK1,LYSM RLK1	AT3G21630.1
Ciclev10032404m.g	PF04759 - Protein of unknown function, DUF617 (DUF617) (1 of 9)	Protein of unknown function, DUF617	2.15285	11.1687	5.00197	2.26811e-05		3.33439	1.33898	0.418991	0.237071		3.33439	1.73627	0.534669	0.726953		3.33439	1.78558	0.54903	0.878968		3.33439	3.82305	1.14228	1			AT3G25640.1
Ciclev10008789m.g	PTHR31595:SF13 - ACYL-COA--STEROL O-ACYLTRANSFERASE 1 (1 of 3)	MBOAT (membrane bound O-acyl transferase) family protein	0.978129	5.03329	4.76129	1.03215e-06		2.76749	6.65901	2.35712	0.339093		2.76749	6.635	2.34874	0.378521		2.76749	2.80782	1.01407	1		2.76749	3.15041	1.13354	1			AT5G55380.1
Ciclev10020820m.g	K13066 - caffeic acid 3-O-methyltransferase (E2.1.1.68, COMT) (1 of 43)	O-methyltransferase 1	2.18492	10.4017	4.59612	0.000382123		4.58834	2.31835	0.515823	0.0842197		4.58834	1.8387	0.413516	0.320561		4.58834	3.17506	0.698554	1		4.58834	3.32476	0.730484	1		ATOMT1,OMT1	AT5G54160.1
Ciclev10000762m.g	1.14.14.1 - Unspecific monooxygenase / Xenobiotic monooxygenase (1 of 7)	cytochrome P450, family 72, subfamily A, polypeptide 9	8.63113	39.7732	4.56679	4.0391e-15		14.0569	23.5125	1.66792	0.919461		14.0569	13.2421	0.942446	0.685504		14.0569	15.0539	1.07043	1		14.0569	15.6794	1.11461	1		CYP72A9	AT3G14630.1
Ciclev10022492m.g	PF01844 - HNH endonuclease (HNH) (1 of 3)		17.9467	81.8659	4.54187	6.24283e-15		95.5518	148.272	1.55117	0.85323		95.5518	75.2061	0.787294	0.770952		95.5518	72.2797	0.7567	1		95.5518	71.1883	0.745289	1			AT5G41810.1
Ciclev10012815m.g	PTHR11220 - HEME-BINDING PROTEIN-RELATED (1 of 8)	SOUL heme-binding family protein	12.5672	57.0151	4.5089	7.71276e-15		33.0188	21.4755	0.651456	0.0803682		33.0188	45.9857	1.39152	1		33.0188	33.6308	1.01848	1		33.0188	29.379	0.890096	1		SOUL-1	AT2G37970.1
Ciclev10028277m.g	1.14.13.152 - Geraniol 8-hydroxylase / G10H (1 of 23)	cytochrome P450, family 76, subfamily C, polypeptide 4	4.01042	17.0722	4.17773	3.26968e-11		6.98285	4.59323	0.662619	0.170145		6.98285	19.4364	2.75827	0.0830453		6.98285	14.8701	2.11357	0.0580662		6.98285	13.7525	1.95579	1		CYP76C4	AT2G45550.1
Ciclev10029033m.g	PTHR33431:SF2 - GB (1 of 1)	Protein of unknown function (DUF1635)	1.27479	5.64137	4.17619	5.85912e-07		1.02515	0.823147	0.820467	1		1.02515	1.47884	1.40323	1		1.02515	1.50883	1.42988	1		1.02515	0.327858	0.380268	1			AT2G28690.1
Ciclev10028975m.g	PTHR19139:SF158 - AQUAPORIN PIP2-4-RELATED (1 of 1)	plasma membrane intrinsic protein 2;4	82.6849	344.005	4.15661	1.73918e-16		180.727	90.5966	0.501565	0.0748934		180.727	68.1726	0.377556	0.113489		180.727	135.017	0.747216	1		180.727	156.654	0.866869	1		PIP2;4,PIP2F	AT5G60660.1
Ciclev10022942m.g	PTHR33513:SF4 - GB (1 of 3)		5.54235	22.9007	4.07643	4.59632e-05		24.8276	30.9399	1.2452	1		24.8276	14.2623	0.576162	0.853294		24.8276	32.5318	1.30907	1		24.8276	14.1753	0.57267	1			AT5G41761.1
Ciclev10013430m.g	PTHR11926//PTHR11926:SF235 - GLUCOSYL/GLUCURONOSYL TRANSFERASES // SUBFAMILY NOT NAMED (1 of 5)	UDP-glucosyl transferase 85A3	4.42326	18.0436	4.01119	2.20659e-05		0.769023	0.441864	0.623532	0.469617		0.769023	0.308606	0.470191	0.606933		0.769023	0.702331	0.923256	1		0.769023	2.20071	2.64747	1		AtUGT85A3,UGT85A3	AT1G22380.1
Ciclev10014769m.g	PTHR10283:SF76 - DICARBOXYLATE TRANSPORTER 1, CHLOROPLASTIC (1 of 1)	dicarboxylate transporter 1	7.25992	29.4067	4.00911	8.89503e-12		34.9273	47.065	1.34652	1		34.9273	88.4774	2.52881	0.0555943		34.9273	35.0904	1.00466	1		34.9273	43.1898	1.23589	1		DiT1	AT5G12860.1
Ciclev10015634m.g	PTHR32285:SF71 - PROTEIN TRICHOME BIREFRINGENCE-LIKE 39-RELATED (1 of 1)	TRICHOME BIREFRINGENCE-LIKE 39	7.87478	31.8464	4.00593	1.48633e-12		14.839	23.7028	1.59334	0.951127		14.839	34.5231	2.31764	0.172199		14.839	35.6117	2.39051	0.0157431		14.839	13.6239	0.918666	1		TBL39	AT2G42570.1
Ciclev10011381m.g	PTHR11654//PTHR11654:SF125 - OLIGOPEPTIDE TRANSPORTER-RELATED // SUBFAMILY NOT NAMED (1 of 2)	peptide transporter 1	1.26378	5.26225	3.9319	2.94759e-08		1.34797	2.51976	1.80926	1		1.34797	1.10772	0.834074	0.926403		1.34797	0.961656	0.733201	1		1.34797	0.770616	0.601265	1		ATPTR1,PTR1	AT3G54140.1
Ciclev10017131m.g	K11253 - histone H3 (H3) (1 of 9)	Histone superfamily protein	6.41326	25.155	3.87748	0.00100944		16.4064	11.9591	0.730573	0.42888		16.4064	19.2313	1.17114	1		16.4064	26.4867	1.61069	1		16.4064	13.096	0.799449	1			AT1G09200.1
Ciclev10021157m.g	PTHR10641:SF581 - MYB TRANSCRIPTION FACTOR (1 of 2)	myb domain protein 116	19.1632	74.1927	3.85671	7.6577e-11		27.9233	32.6229	1.1677	0.739453		27.9233	11.9542	0.430148	0.0516298		27.9233	16.4245	0.58967	0.474188		27.9233	26.2063	0.93873	1		AtMYB116,MYB116	AT1G25340.1
Ciclev10020811m.g	PTHR11614:SF88 - ALPHA/BETA-HYDROLASES SUPERFAMILY PROTEIN (1 of 1)	alpha/beta-Hydrolases superfamily protein	5.66844	21.6726	3.77443	3.12812e-07		7.44938	13.9603	1.86245	0.7467		7.44938	16.2884	2.17083	0.675864		7.44938	6.89995	0.927222	1		7.44938	8.29304	1.11175	1			AT3G62860.1
Ciclev10016037m.g	1.7.3.3 - Factor independent urate hydroxylase / Uricase II (1 of 1)	uricase / urate oxidase / nodulin 35, putative	23.597	88.6922	3.74698	3.84561e-12		46.9081	52.9679	1.12891	0.563876		46.9081	20.8962	0.446651	0.00277702		46.9081	18.4015	0.393582	0.00270549		46.9081	36.7208	0.783286	1			AT2G26230.1
Ciclev10005061m.g	PTHR13832:SF309 - PROTEIN PHOSPHATASE 2C 40-RELATED (1 of 1)	Protein phosphatase 2C family protein	8.77279	32.6238	3.6881	2.14277e-12		24.0104	39.3095	1.63454	0.740481		24.0104	38.975	1.62067	0.688727		24.0104	22.9177	0.954678	1		24.0104	34.8607	1.45003	1			AT3G16560.1
Ciclev10019485m.g	PTHR31086:SF20 - ALUMINUM-ACTIVATED MALATE TRANSPORTER 4-RELATED (1 of 3)	aluminum-activated malate transporter 9	12.3625	45.7463	3.67874	7.29615e-06		15.3572	27.7369	1.8009	0.857453		15.3572	13.5689	0.884305	0.333858		15.3572	11.3419	0.74023	0.768214		15.3572	14.2315	0.927174	1		ALMT9,AtALMT9	AT3G18440.1
Ciclev10012028m.g	PTHR10209:SF168 - 2-OXOGLUTARATE (2OG) AND FE(II)-DEPENDENT OXYGENASE SUPERFAMILY PROTEIN-RELATED (1 of 28)	senescence-related gene 1	23.9112	88.0737	3.67219	2.50432e-13		50.0483	32.8224	0.656502	0.0279778		50.0483	74.0546	1.47871	0.978052		50.0483	64.7563	1.29329	1		50.0483	39.7567	0.794778	1		ATSRG1,SRG1	AT1G17020.1
Ciclev10008898m.g	K10523 - speckle-type POZ protein (SPOP) (1 of 13)	BTB/POZ domain-containing protein	2.80646	10.3425	3.59287	5.2506e-09		5.79245	15.05	2.57108	0.056824		5.79245	8.95524	1.53675	1		5.79245	4.37747	0.759866	1		5.79245	5.98474	1.03263	1			AT1G55760.1
Ciclev10012263m.g	PTHR12802:SF52 - PROTEIN REVEILLE 4-RELATED (1 of 1)	Homeodomain-like superfamily protein	6.278	22.7201	3.57794	3.90119e-11		41.6426	16.4006	0.395293	5.72169e-06		41.6426	22.3599	0.538058	0.00819172		41.6426	16.5199	0.398152	0.00238011		41.6426	46.2632	1.11069	1			AT3G09600.1
Ciclev10015577m.g	PTHR10209//PTHR10209:SF148 - OXIDOREDUCTASE, 2OG-FE II OXYGENASE FAMILY PROTEIN // SUBFAMILY NOT NAMED (1 of 3)	2-oxoglutarate (2OG) and Fe(II)-dependent oxygenase superfamily protein	169.254	604.219	3.56838	6.20111e-12		330.605	385.777	1.16683	0.830719		330.605	510.026	1.54254	1		330.605	430.445	1.3019	1		330.605	366.576	1.10877	1			AT1G03400.1
Ciclev10031316m.g	PTHR11552:SF140 - F7A19.28 PROTEIN (1 of 2)	Glucose-methanol-choline (GMC) oxidoreductase family protein	4.26833	15.4818	3.56699	1.78133e-09		1.41641	0.961854	0.700242	0.393091		1.41641	1.85196	1.28722	1		1.41641	1.69009	1.18048	1		1.41641	1.72373	1.20266	1			AT1G14190.1
Ciclev10026757m.g	K05759 - profilin (PFN) (1 of 3)	hydroxyproline-rich glycoprotein family protein	51.462	183.382	3.55847	0.00021157		52.5174	73.7973	1.40443	1		52.5174	111.012	2.1117	0.161493		52.5174	144.338	2.74506	0.0796169		52.5174	61.3816	1.16847	1			AT5G65660.1
Ciclev10008131m.g	KOG0253 - Synaptic vesicle transporter SV2 (major facilitator superfamily) (1 of 7)	Major facilitator superfamily protein	7.99194	28.4902	3.53317	3.62389e-07		23.7534	21.5506	0.907653	0.335878		23.7534	16.7274	0.705454	0.059509		23.7534	22.8244	0.961056	1		23.7534	19.2411	0.810832	1			AT3G13050.1
Ciclev10015758m.g	PTHR10209:SF96 - 1-AMINOCYCLOPROPANE-1-CARBOXYLATE OXIDASE-LIKE PROTEIN-RELATED (1 of 9)	2-oxoglutarate (2OG) and Fe(II)-dependent oxygenase superfamily protein	2.92768	10.5425	3.51508	1.10982e-06		4.22021	12.8352	2.99412	0.101321		4.22021	10.4784	2.44858	0.386656		4.22021	3.67181	0.873063	1		4.22021	4.54264	1.07463	1			AT3G13610.1
Ciclev10007452m.g	PF00954//PF01453//PF07714//PF08276 - S-locus glycoprotein domain (S_locus_glycop) // D-mannose binding lectin (B_lectin) // Protein tyrosine kinase (Pkinase_Tyr) // PAN-like domain (PAN_2) (1 of 14)	receptor kinase 2	3.86538	13.6065	3.45654	5.22257e-10		6.53982	8.14632	1.24195	1		6.53982	6.90401	1.05485	0.80062		6.53982	5.89779	0.903306	1		6.53982	7.24476	1.10617	1		ARK2,RK2	AT1G65800.1
Ciclev10016427m.g	PTHR11945:SF170 - AGAMOUS-LIKE MADS-BOX PROTEIN AGL11 (1 of 2)	K-box region and MADS-box transcription factor family protein	56.661	195.845	3.45209	1.05889e-09		93.2465	43.4492	0.466533	0.000781248		93.2465	92.8504	0.995757	0.65032		93.2465	58.3806	0.62649	0.360361		93.2465	84.0152	0.901108	1		AG	AT4G18960.1
Ciclev10024701m.g	PTHR19241:SF246 - ABC TRANSPORTER G FAMILY MEMBER 29 (1 of 1)	ABC-2 and Plant PDR ABC-type transporter family protein	1.49349	5.37375	3.43508	0.000190773		2.21843	1.15442	0.541066	0.0526229		2.21843	3.12352	1.39039	1		2.21843	1.42741	0.658813	0.661552		2.21843	3.36783	1.49577	1		ABCG36,ATABCG36,ATPDR8,PDR8,PEN3	AT1G59870.1
Ciclev10004154m.g	K03403 - magnesium chelatase subunit H (chlH, bchH) (1 of 1)	magnesium-chelatase subunit chlH, chloroplast, putative / Mg-protoporphyrin IX chelatase, putative (CHLH)	1.92691	6.78751	3.39803	0.00122354		7.86951	3.60794	0.465266	0.00075963		7.86951	5.15149	0.658947	0.215297		7.86951	6.02845	0.768987	0.945916		7.86951	14.973	1.89134	1		ABAR,CCH,CCH1,CHLH,GUN5	AT5G13630.1
Ciclev10027780m.g	PTHR31390:SF4 - GB (1 of 1)	Protein of unknown function (DUF3527)	3.10481	10.7617	3.3892	1.62323e-10		2.52334	0.551272	0.24826	8.02146e-05		2.52334	6.00666	2.32782	0.270749		2.52334	4.40396	1.71688	0.447871		2.52334	3.52047	1.3801	1			AT5G59020.1
Ciclev10011407m.g	PTHR11062//PTHR11062:SF66 - EXOSTOSIN HEPARAN SULFATE GLYCOSYLTRANSFERASE -RELATED // SUBFAMILY NOT NAMED (1 of 1)	Exostosin family protein	45.4339	152.198	3.34471	2.64653e-11		131.447	119.091	0.906076	0.137935		131.447	106.345	0.809178	0.156779		131.447	91.3992	0.695564	0.486172		131.447	107.872	0.820787	1			AT5G03795.1
Ciclev10005422m.g	PTHR10314//PTHR10314:SF101 - SER/THR DEHYDRATASE, TRP SYNTHASE // SUBFAMILY NOT NAMED (1 of 2)	O-acetylserine (thiol) lyase (OAS-TL) isoform A1	3.23447	11.0098	3.33182	3.01392e-06		1.52456	1.09842	0.73769	0.924773		1.52456	2.43279	1.55906	1		1.52456	1.21013	0.806449	1		1.52456	3.73705	2.3619	1		ATCYS-3A,CYTACS1,OASA1,OLD3	AT4G14880.2
Ciclev10031122m.g	PTHR12565:SF121 - TRANSCRIPTION FACTOR BHLH49 (1 of 1)	basic helix-loop-helix (bHLH) DNA-binding superfamily protein	4.95526	16.5927	3.30204	6.77047e-10		3.98242	6.50278	1.61737	1		3.98242	11.2877	2.78944	0.049485		3.98242	5.57168	1.38929	0.87089		3.98242	6.7663	1.68192	1			AT1G68920.3
Ciclev10027684m.g	1.2.3.14 - Abscisic-aldehyde oxidase / AO-delta (1 of 1)	aldehyde oxidase 1	3.75638	12.6005	3.29337	1.08132e-09		1.97788	2.65744	1.32704	1		1.97788	5.86959	2.87292	0.0530907		1.97788	3.14433	1.56137	0.652202		1.97788	4.27617	2.10607	1		AAO1,AO1,AOalpha,AT-AO1,ATAO,AtAO1	AT5G20960.1
Ciclev10009229m.g	PTHR12313:SF2 - E3 UBIQUITIN-PROTEIN LIGASE RMA3 (1 of 1)	RING membrane-anchor 3	11.8442	39.2286	3.2927	1.40762e-06		11.3514	27.2582	2.38907	0.142679		11.3514	14.3357	1.2606	1		11.3514	7.36966	0.652291	0.764037		11.3514	9.18757	0.811041	1		ATRMA3,RMA3	AT4G27470.1
Ciclev10001336m.g	KOG1552 - Predicted alpha/beta hydrolase (1 of 10)	alpha/beta-Hydrolases superfamily protein	1.21257	4.13015	3.22279	0.000558853		2.14492	0.759489	0.38286	0.316892		2.14492	2.19831	1.02378	1		2.14492	1.75062	0.824359	1		2.14492	1.74539	0.822032	1			AT1G32190.1
Ciclev10029093m.g	3.5.1.2 - Glutaminase / L-glutamine amidohydrolase (1 of 1)	pyridoxine biosynthesis 2	9.54426	30.7822	3.20213	1.93878e-09		13.728	17.51	1.2735	1		13.728	31.5378	2.28794	0.138595		13.728	37.5835	2.72515	0.00337244		13.728	14.8354	1.08008	1		ATPDX2,EMB2407,PDX2	AT5G60540.1
Ciclev10008343m.g	KOG0253 - Synaptic vesicle transporter SV2 (major facilitator superfamily) (1 of 7)	Major facilitator superfamily protein	33.0569	105.54	3.18606	1.5876e-10		120.616	359.939	2.98254	0.00348864		120.616	154.39	1.27978	1		120.616	162.247	1.34487	0.993436		120.616	122.333	1.01423	1			AT3G13050.1
Ciclev10014716m.g	K14485 - transport inhibitor response 1 (TIR1) (1 of 3)	F-box/RNI-like superfamily protein	4.15599	13.4306	3.17918	1.38463e-09		4.65293	7.86457	1.67572	0.875831		4.65293	9.34767	1.98776	0.413308		4.65293	4.99024	1.07097	1		4.65293	6.75372	1.442	1		TIR1	AT3G62980.1
Ciclev10014520m.g	PTHR27002:SF128 - CYSTEINE-RICH RECEPTOR-LIKE PROTEIN KINASE 42 (1 of 2)	cysteine-rich RLK (RECEPTOR-like protein kinase) 42	1.68115	5.55609	3.17553	1.99777e-06		3.52341	1.45139	0.428156	0.00561109		3.52341	4.97756	1.40132	1		3.52341	2.24818	0.648057	0.663872		3.52341	4.2462	1.19948	1		CRK42	AT5G40380.1
Ciclev10006161m.g	PTHR10071:SF203 - GATA TRANSCRIPTION FACTOR 15-RELATED (1 of 2)	GATA transcription factor 15	6.62487	21.0669	3.14755	7.22493e-08		30.6124	11.8377	0.388691	0.183241		30.6124	12.3462	0.40525	0.659375		30.6124	10.4985	0.345088	0.340401		30.6124	31.6644	1.03425	1		GATA15	AT3G06740.1
Ciclev10031841m.g	PTHR18901:SF29 - HALOACID DEHALOGENASE-LIKE HYDROLASE (1 of 1)	Haloacid dehalogenase-like hydrolase (HAD) superfamily protein	28.1269	86.9927	3.08545	1.53912e-10		51.0732	97.683	1.91082	0.756398		51.0732	122.524	2.39625	0.563869		51.0732	67.4626	1.32027	1		51.0732	48.9124	0.957774	1			AT3G10970.3
Ciclev10004760m.g	PTHR30603:SF4 - RNA POLYMERASE SIGMA FACTOR SIGE, CHLOROPLASTIC/MITOCHONDRIAL (1 of 1)	sigma factor E	9.92354	30.7285	3.0756	4.20013e-09		26.0815	15.9017	0.611185	0.011473		26.0815	13.972	0.537479	0.1371		26.0815	9.97094	0.384659	0.089487		26.0815	30.9533	1.18608	1		ATSIG5,SIG5,SIGE	AT5G24120.1
Ciclev10021034m.g	PF03097 - BRO1-like domain (BRO1) (1 of 4)	Endosomal targeting BRO1-like domain-containing protein	17.9579	55.3024	3.06804	1.21012e-09		13.0535	22.9005	1.74863	0.947992		13.0535	22.4944	1.71776	0.769934		13.0535	12.2403	0.938178	1		13.0535	21.814	1.66603	1			AT1G73390.1
Ciclev10014936m.g	PTHR11206:SF128 - MATE EFFLUX FAMILY PROTEIN 1 (1 of 2)	MATE efflux family protein	3.65272	11.4015	3.06484	0.000959298		4.74328	6.55729	1.37454	1		4.74328	9.22787	1.92594	0.699523		4.74328	5.55124	1.16682	1		4.74328	6.37724	1.33737	1			AT1G51340.2
Ciclev10000562m.g	K10406 - kinesin family member C2/C3 (KIFC2_3) (1 of 12)	P-loop containing nucleoside triphosphate hydrolases superfamily protein	2.07815	6.51137	3.03531	0.000231985		2.29287	1.61455	0.716525	0.105223		2.29287	2.60072	1.12865	1		2.29287	1.00231	0.460663	0.265156		2.29287	2.40547	1.04706	1			AT5G27950.1
Ciclev10007341m.g	PF00560//PF08263//PF13855 - Leucine Rich Repeat (LRR_1) // Leucine rich repeat N-terminal domain (LRRNT_2) // Leucine rich repeat (LRR_8) (1 of 86)	disease resistance family protein / LRR family protein	9.80979	29.8834	3.02564	5.71133e-08		14.9339	21.4538	1.43368	1		14.9339	9.49232	0.638048	0.0579268		14.9339	12.7722	0.856213	1		14.9339	22.1094	1.47729	1			AT2G34930.1
Ciclev10008097m.g	PTHR12000//PTHR12000:SF13 - HEMOGLOBINASE FAMILY MEMBER // SUBFAMILY NOT NAMED (1 of 1)	gamma vacuolar processing enzyme	532.106	1605.74	3.01733	7.55327e-12		1038.39	744.236	0.716746	0.0578055		1038.39	1857.39	1.78864	0.51961		1038.39	1035.14	0.996866	1		1038.39	1410.21	1.35803	1		GAMMA-VPE,GAMMAVPE	AT4G32940.1
Ciclev10022287m.g	PTHR31717:SF2 - CCT MOTIF FAMILY PROTEIN (1 of 1)	CCT motif family protein	2.34314	7.23327	3.00157	1.809e-07		0.486375	1.04403	1.95102	0.925895		0.486375	0.894967	1.69681	1		0.486375	1.40924	2.57385	0.284882		0.486375	0.770932	1.48528	1			AT5G53420.1
Ciclev10026643m.g	PTHR10374//PTHR10374:SF15 - LACTOYLGLUTATHIONE LYASE GLYOXALASE I // SUBFAMILY NOT NAMED (1 of 3)	Lactoylglutathione lyase / glyoxalase I family protein	42.8883	128.713	2.99646	9.86187e-05		43.8582	87.4061	1.99066	0.244248		43.8582	34.9442	0.797216	0.223612		43.8582	43.4103	0.989811	1		43.8582	41.4003	0.944084	1			AT1G15380.2
Ciclev10011697m.g	PF14234 - Domain of unknown function (DUF4336) (DUF4336) (1 of 1)		3.97229	12.0987	2.99554	3.5773e-07		18.4472	13.9407	0.757027	0.0748934		18.4472	12.8974	0.700774	0.159001		18.4472	14.4884	0.786556	0.942348		18.4472	20.565	1.11418	1			AT3G01060.1
Ciclev10025703m.g	PTHR31704:SF3 - PROTEIN MID1-COMPLEMENTING ACTIVITY 1-RELATED (1 of 1)	PLAC8 family protein	10.424	3.4132	0.333827	0.000484845		4.0012	3.50403	0.878773	0.408043		4.0012	8.66295	2.13668	0.481503		4.0012	4.30098	1.0731	1		4.0012	5.10814	1.26991	1		MCA1	AT4G35920.2
Ciclev10001382m.g	K18857 - alcohol dehydrogenase class-P (ADH1) (1 of 5)	alcohol dehydrogenase 1	239.547	79.6805	0.332909	1.24271e-05		139.006	77.8824	0.560597	0.00419031		139.006	61.5918	0.443487	0.000384292		139.006	63.8783	0.459925	0.0100925		139.006	90.3849	0.650474	1		ADH,ADH1,ATADH,ATADH1	AT1G77120.1
Ciclev10014913m.g	PTHR23500:SF55 - SUGAR TRANSPORT PROTEIN 1-RELATED (1 of 5)	sugar transporter 1	38.7205	12.8214	0.33285	0.0499668		19.2708	32.5677	1.68644	1		19.2708	14.7021	0.764144	0.673616		19.2708	56.2736	2.91023	0.000489072		19.2708	26.2678	1.36121	1		ATSTP1,STP1	AT1G11260.1
Ciclev10031645m.g	PTHR27001:SF160 - PROTEIN KINASE 2A, CHLOROPLASTIC-RELATED (1 of 2)	protein kinase 2B	17.9676	5.90762	0.332509	0.00028618		9.45912	19.2524	2.0245	0.291183		9.45912	12.7649	1.34582	1		9.45912	10.8321	1.14363	1		9.45912	9.11073	0.963554	1		APK2B	AT2G02800.1
Ciclev10014011m.g	PF00069//PF07714//PF08263//PF13855 - Protein kinase domain (Pkinase) // Protein tyrosine kinase (Pkinase_Tyr) // Leucine rich repeat N-terminal domain (LRRNT_2) // Leucine rich repeat (LRR_8) (1 of 3)	Leucine-rich repeat protein kinase family protein	3.84083	1.20966	0.33233	3.33744e-05		2.31116	0.817175	0.380387	9.21875e-06		2.31116	3.629	1.54656	1		2.31116	2.3539	1.01772	1		2.31116	2.21672	0.960832	1			AT3G47570.1
Ciclev10007931m.g	PTHR22951//PTHR22951:SF29 - CLATHRIN ASSEMBLY PROTEIN // SUBFAMILY NOT NAMED (1 of 2)	ENTH/ANTH/VHS superfamily protein	40.5901	13.4068	0.331944	7.77754e-05		21.3791	45.6355	2.1293	0.363022		21.3791	29.5852	1.38205	1		21.3791	23.6672	1.10653	1		21.3791	34.0815	1.59139	1			AT5G35200.1
Ciclev10021137m.g	PF09425 - Divergent CCT motif (CCT_2) (1 of 9)	TIFY domain/Divergent CCT motif family protein	12.0886	3.93071	0.330694	0.000260671		12.9473	14.4845	1.11781	0.799669		12.9473	15.1084	1.16563	1		12.9473	9.4672	0.733269	0.806384		12.9473	12.645	0.976827	1		PPD2,TIFY4B	AT4G14720.1
Ciclev10008351m.g	PTHR27003:SF26 - CALCIUM/CALMODULIN-REGULATED RECEPTOR-LIKE KINASE (1 of 1)	Protein kinase superfamily protein	17.0908	5.58454	0.330673	0.000494262		12.8774	18.5247	1.43517	0.853509		12.8774	24.4912	1.89493	0.285452		12.8774	10.6476	0.828182	1		12.8774	12.9128	1.00273	1		CRLK1	AT5G54590.2
Ciclev10012256m.g	2.7.11.17 - Calcium/calmodulin-dependent protein kinase / Microtubule-associated protein 2 kinase (1 of 8)		253.334	83.6979	0.33065	2.63184e-05		114.298	100.135	0.876196	0.292803		114.298	120.466	1.05391	0.747455		114.298	116.33	1.01776	1		114.298	170.227	1.48889	1			AT3G52710.1
Ciclev10032285m.g	PTHR31221:SF8 - WRKY TRANSCRIPTION FACTOR 57-RELATED (1 of 1)	WRKY DNA-binding protein 57	11.9972	3.89809	0.330497	0.000304131		9.10932	8.15579	0.89646	0.598739		9.10932	5.44775	0.602406	0.182091		9.10932	5.43167	0.60066	0.555183		9.10932	10.0174	1.09861	1		ATWRKY57,WRKY57	AT1G69310.2
Ciclev10012000m.g	PTHR22763//PTHR22763:SF26 - RING ZINC FINGER PROTEIN // SUBFAMILY NOT NAMED (1 of 1)	zinc finger (C3HC4-type RING finger) family protein	22.641	7.40948	0.330218	0.000456103		14.1712	22.3555	1.57348	0.906216		14.1712	10.8787	0.769286	0.300875		14.1712	11.8321	0.836098	1		14.1712	14.454	1.01982	1			AT5G59550.1
Ciclev10001538m.g	K04733 - interleukin-1 receptor-associated kinase 4 (IRAK4) (1 of 58)	Protein kinase superfamily protein	33.6604	11.0308	0.3297	0.000381917		26.899	19.2182	0.715516	0.111548		26.899	15.1525	0.564926	0.0351955		26.899	27.3934	1.01831	1		26.899	32.3725	1.20273	1			AT5G42440.1
Ciclev10022349m.g	1.14.13.173 - 11-oxo-beta-amyrin 30-oxidase / CYP72A154 (1 of 12)	cytochrome P450, family 72, subfamily A, polypeptide 9	48.0296	15.7385	0.32908	0.00120688		13.6587	7.46622	0.549922	0.00839358		13.6587	14.3578	1.05081	0.863181		13.6587	21.8884	1.59814	1		13.6587	13.3575	0.97811	1		CYP72A9	AT3G14630.1
Ciclev10005658m.g	PTHR10071//PTHR10071:SF173 - TRANSCRIPTION FACTOR GATA GATA BINDING FACTOR // SUBFAMILY NOT NAMED (1 of 1)	GATA transcription factor 1	49.628	16.2404	0.328595	0.000222349		38.1907	35.6559	0.933801	0.405467		38.1907	49.1911	1.28729	1		38.1907	31.2697	0.819251	1		38.1907	47.8464	1.25217	1		GATA1	AT3G24050.1
Ciclev10031723m.g	2.7.10.2//2.7.11.1 - Non-specific protein-tyrosine kinase / Cytoplasmic protein tyrosine kinase // Non-specific serine/threonine protein kinase / Threonine-specific protein kinase (1 of 28)	Protein kinase superfamily protein	13.8618	4.48521	0.328411	0.000873281		11.1563	24.6508	2.19884	0.11385		11.1563	14.3767	1.2861	1		11.1563	13.4295	1.20195	1		11.1563	11.4217	1.02358	1		APK1,APK1A	AT1G07570.1
Ciclev10025420m.g	1.14.13.89 - Isoflavone 2'-hydroxylase / Isoflavone 2'-monooxygenase (1 of 7)	cytochrome P450, family 81, subfamily D, polypeptide 8	106.01	34.7375	0.328314	0.0180498		43.4373	25.548	0.589103	0.000444997		43.4373	61.3597	1.41165	1		43.4373	81.6199	1.87701	0.089487		43.4373	55.1066	1.26803	1		CYP81D8	AT4G37370.1
Ciclev10019541m.g	PTHR24349:SF167 - CALCIUM-DEPENDENT PROTEIN KINASE 10-RELATED (1 of 1)	calcium-dependent protein kinase 30	12.6163	4.07396	0.328237	0.000252583		6.29892	8.24742	1.3045	1		6.29892	8.26898	1.30787	1		6.29892	3.69068	0.592394	0.887331		6.29892	10.9533	1.72736	1		ATCPK30,CDPK1A,CPK30	AT1G74740.1
Ciclev10009450m.g	PTHR10050 - DOLICHYL-PHOSPHATE-MANNOSE--PROTEIN MANNOSYLTRANSFERASE (1 of 1)	stromal cell-derived factor 2-like protein precursor	58.3126	19.0691	0.328167	0.000269478		35.149	47.4094	1.34782	1		35.149	41.093	1.16863	1		35.149	58.1336	1.65206	0.32148		35.149	33.7049	0.959032	1		AtSDF2,ATSDL,SDF2	AT2G25110.1
Ciclev10033733m.g	2.7.7.22 - Mannose-1-phosphate guanylyltransferase (GDP) / GDP-mannose pyrophosphorylase (1 of 2)	Glucose-1-phosphate adenylyltransferase family protein	75.6474	24.7179	0.32764	0.000502897		59.7689	33.883	0.567624	0.0115167		59.7689	68.4322	1.1447	1		59.7689	71.8479	1.20176	1		59.7689	71.1727	1.19048	1		CYT1,EMB101,GMP1,SOZ1,VTC1	AT2G39770.1
Ciclev10007483m.g	PTHR12526:SF391 - SUCROSE SYNTHASE 1-RELATED (1 of 2)	sucrose synthase 4	251.646	82.3627	0.327563	1.97646e-05		110.716	117.994	1.06568	0.538324		110.716	119.918	1.08304	0.694309		110.716	133.187	1.20278	1		110.716	125.015	1.12904	1		ATSUS4,SUS4	AT3G43190.1
Ciclev10007602m.g	K10393 - kinesin family member 2/24 (KIF2_24, MCAK) (1 of 3)	ATP binding microtubule motor family protein	12.1201	3.89813	0.327177	0.000291613		7.30197	8.436	1.15321	0.640766		7.30197	5.87626	0.807388	0.396822		7.30197	6.8473	0.938574	1		7.30197	8.44403	1.15429	1			AT3G16060.1
Ciclev10000396m.g	PTHR24361:SF300 - MITOGEN-ACTIVATED PROTEIN KINASE KINASE KINASE 5 (1 of 3)	mitogen-activated protein kinase kinase kinase 5	22.0638	7.12528	0.325995	5.74929e-05		11.3396	32.5481	2.85395	0.0202018		11.3396	13.8662	1.22086	1		11.3396	12.3559	1.08883	1		11.3396	14.1915	1.2493	1		MAPKKK5	AT5G66850.1
Ciclev10020141m.g	1.14.19.4 - Delta(8)-fatty-acid desaturase / SLD (1 of 2)	Fatty acid/sphingolipid desaturase	53.7146	17.4351	0.325842	0.0010777		55.7948	102.885	1.84248	0.395154		55.7948	31.9227	0.57291	0.0171535		55.7948	44.5959	0.799644	0.85811		55.7948	40.7428	0.730708	1			AT2G46210.1
Ciclev10016648m.g	PTHR12701:SF18 - 4D656-RELATED (1 of 2)	B-cell receptor-associated 31-like	199.246	64.8051	0.32559	0.000492138		149.441	135.052	0.90378	0.193174		149.441	106.077	0.710017	0.170637		149.441	129.932	0.869538	1		149.441	122.746	0.82149	1			AT5G42570.1
Ciclev10004551m.g	PF00069//PF01476 - Protein kinase domain (Pkinase) // LysM domain (LysM) (1 of 6)	protein kinase family protein / peptidoglycan-binding LysM domain-containing protein	23.8199	7.68129	0.325306	5.69751e-05		9.25421	25.5217	2.73906	0.0532156		9.25421	21.3885	2.2972	0.152475		9.25421	19.1549	2.05842	0.35361		9.25421	20.8318	2.23769	1			AT2G23770.1
Ciclev10022734m.g	PTHR31190:SF21 - ETHYLENE-RESPONSIVE TRANSCRIPTION FACTOR 13 (1 of 12)	ethylene-responsive element binding factor 13	79.9094	25.8576	0.324432	0.000454927		39.9634	25.2525	0.63281	0.763535		39.9634	82.8373	2.07015	0.349516		39.9634	101.255	2.52988	0.242069		39.9634	48.1364	1.204	1		ATERF13,EREBP,ERF13	AT2G44840.1
Ciclev10015070m.g	KOG0157 - Cytochrome P450 CYP4/CYP19/CYP26 subfamilies (1 of 85)	cytochrome P450, family 716, subfamily A, polypeptide 1	6.61234	2.07248	0.323654	0.000766084		4.6746	3.13419	0.677374	0.157189		4.6746	2.65849	0.577742	0.193213		4.6746	4.53784	0.971355	1		4.6746	5.9427	1.26559	1		CYP716A1	AT5G36110.1
Ciclev10028436m.g	PTHR11588:SF97 - TUBULIN BETA-4 CHAIN-RELATED (1 of 2)	tubulin beta 8	15.276	4.87315	0.323436	0.00105864		18.1879	25.1145	1.37876	1		18.1879	20.7265	1.13882	0.975198		18.1879	18.3811	1.01057	1		18.1879	30.7267	1.68564	1		TUB8	AT5G23860.1
Ciclev10031699m.g	PTHR12298//PTHR12298:SF7 - PCDC2 PROGRAMMED CELL DEATH PROTEIN 2 -RELATED // SUBFAMILY NOT NAMED (1 of 2)	HCP-like superfamily protein with MYND-type zinc finger	15.4479	4.90561	0.321947	0.0014101		13.3749	16.6524	1.24323	1		13.3749	6.73288	0.507081	0.444054		13.3749	9.51557	0.71359	1		13.3749	12.655	0.946576	1			AT1G67340.1
Ciclev10008176m.g	PTHR32227:SF116 - O-GLYCOSYL HYDROLASES FAMILY 17 PROTEIN (1 of 2)	O-Glycosyl hydrolases family 17 protein	108.939	34.9889	0.321801	0.000639527		251.804	388.935	1.54438	1		251.804	102.668	0.407966	0.00568809		251.804	91.8244	0.364919	0.000434284		251.804	134.375	0.533835	1			AT5G55180.1
Ciclev10016464m.g	PTHR12565:SF155 - TRANSCRIPTION FACTOR BHLH144 (1 of 1)	basic helix-loop-helix (bHLH) DNA-binding superfamily protein	48.2946	15.4733	0.321798	1.40383e-05		16.5805	20.6245	1.24244	1		16.5805	22.6312	1.36274	1		16.5805	19.1374	1.15328	1		16.5805	18.8476	1.13591	1			AT1G29950.2
Ciclev10000825m.g	4.2.1.92 - Hydroperoxide dehydratase / Hydroperoxide isomerase (1 of 1)	allene oxide synthase	77.4779	24.6851	0.319487	3.82069e-05		20.2201	32.7319	1.61573	0.926788		20.2201	52.6343	2.59518	0.217123		20.2201	51.7513	2.55172	0.00309505		20.2201	44.0268	2.17158	0.878205		AOS,CYP74A,DDE2	AT5G42650.1
Ciclev10011684m.g	PTHR10666:SF150 - POLYUBIQUITIN 3 (1 of 3)	polyubiquitin 10	600.185	191.682	0.319485	4.996e-06		466.594	1075.1	2.30387	0.0658296		466.594	719.657	1.54224	0.901214		466.594	484.819	1.03905	1		466.594	671.617	1.43931	1		UBQ10	AT4G05320.2
Ciclev10001944m.g	PTHR10791//PTHR10791:SF35 - RAG1-ACTIVATING PROTEIN 1 // SUBFAMILY NOT NAMED (1 of 1)	Nodulin MtN3 family protein	22.0035	6.95231	0.319059	0.000602501		23.665	61.5652	2.59479	0.0254917		23.665	53.0822	2.23784	0.155787		23.665	22.9733	0.970894	1		23.665	14.7839	0.626295	1			AT4G15920.1
Ciclev10024165m.g	PF00069//PF13855 - Protein kinase domain (Pkinase) // Leucine rich repeat (LRR_8) (1 of 24)	Leucine-rich repeat protein kinase family protein	3.14649	0.935629	0.319	0.0303358		0.209827	2.98499	9.95716	1.10234e-05		0.209827	1.1058	3.89186	0.168872		0.209827	1.03015	3.6477	0.051084		0.209827	0.527424	2.02508	1			AT1G74360.1
Ciclev10031898m.g	K14684 - solute carrier family 25 (mitochondrial phosphate transporter), member 23/24/25/41 (SLC25A23S) (1 of 7)	Mitochondrial substrate carrier family protein	53.1166	16.8618	0.318731	0.000121899		30.4164	35.7126	1.17355	1		30.4164	28.538	0.938447	0.520193		30.4164	36.2756	1.192	1		30.4164	32.2651	1.06058	1			AT3G20240.1
Ciclev10022127m.g	PTHR10585:SF26 - ER LUMEN PROTEIN RETAINING RECEPTOR (1 of 2)	endoplasmic reticulum retention defective 2B	33.7776	10.6948	0.318641	0.000458369		39.7401	19.8564	0.500912	0.00172788		39.7401	18.4788	0.466334	0.00425459		39.7401	38.6474	0.972571	1		39.7401	27.8375	0.701241	1		ERD2B	AT3G25040.1
Ciclev10015488m.g	K10277 - lysine-specific demethylase 8 [EC:1.14.11.27] (KDM8, JMJD5) (1 of 1)	2-oxoglutarate (2OG) and Fe(II)-dependent oxygenase superfamily protein	12.6671	3.95746	0.317806	0.00145876		4.5209	4.67709	1.0338	0.839144		4.5209	7.12397	1.56333	1		4.5209	6.23909	1.37183	0.994287		4.5209	2.91082	0.651565	1			AT3G20810.1
Ciclev10027485m.g	K13418 - somatic embryogenesis receptor kinase 1 [EC:2.7.10.1 2.7.11.1] (SERK1) (1 of 3)	somatic embryogenesis receptor-like kinase 2	25.0748	7.89671	0.317648	5.88733e-05		10.1605	29.0432	2.84034	0.0379403		10.1605	15.7982	1.54947	1		10.1605	17.1174	1.67803	0.759496		10.1605	21.1822	2.07419	1		ATSERK2,SERK2	AT1G34210.1
Ciclev10001030m.g	K00166 - 2-oxoisovalerate dehydrogenase E1 component alpha subunit (BCKDHA, bkdA1) (1 of 2)	Thiamin diphosphate-binding fold (THDP-binding) superfamily protein	48.6148	15.3683	0.317527	5.74929e-05		14.7614	14.4654	0.980078	0.642286		14.7614	20.401	1.37948	1		14.7614	14.638	0.991695	1		14.7614	20.7949	1.40598	1			AT1G21400.1
Ciclev10025088m.g	K01610 - phosphoenolpyruvate carboxykinase (ATP) (E4.1.1.49, pckA) (1 of 2)	phosphoenolpyruvate carboxykinase 1	129.882	41.126	0.317165	4.15449e-05		93.6868	48.5202	0.518412	0.000163225		93.6868	110.661	1.18099	1		93.6868	107.281	1.14494	1		93.6868	168.376	1.79637	1		PCK1,PEPCK	AT4G37870.1
Ciclev10017122m.g	PTHR11607//PTHR11607:SF29 - ALPHA-MANNOSIDASE // SUBFAMILY NOT NAMED (1 of 2)	Glycosyl hydrolase family 38 protein	33.7844	10.6052	0.315933	7.14596e-05		11.4454	12.656	1.10485	1		11.4454	10.8642	0.949665	1		11.4454	16.8264	1.46608	0.629363		11.4454	19.7279	1.71739	1			AT3G26720.1
Ciclev10032018m.g	PTHR10071:SF194 - GATA TRANSCRIPTION FACTOR 8 (1 of 1)	GATA transcription factor 9	21.5462	6.72711	0.315396	0.00032336		18.1311	48.6589	2.67448	0.0559702		18.1311	19.9398	1.09921	0.999475		18.1311	12.3994	0.685608	0.467233		18.1311	18.2707	1.00765	1		GATA9	AT4G32890.1
Ciclev10021401m.g	PTHR13890//PTHR13890:SF8 - RNA SPLICING PROTEIN MRS2, MITOCHONDRIAL // SUBFAMILY NOT NAMED (1 of 2)	magnesium transporter 7	11.0014	3.40105	0.315371	0.000208315		7.06967	4.07851	0.582804	0.0693699		7.06967	5.69489	0.808251	1		7.06967	9.11045	1.28464	0.952549		7.06967	9.09064	1.28188	1		ATMGT7,MGT7,MRS2-7	AT5G09690.2
Ciclev10004338m.g	PTHR27003:SF29 - U-BOX DOMAIN-CONTAINING PROTEIN 35-RELATED (1 of 1)	U-box domain-containing protein kinase family protein	19.8394	6.16132	0.314017	0.000579667		7.98307	13.4957	1.682	1		7.98307	15.3348	1.90952	0.492618		7.98307	18.4325	2.29275	0.389721		7.98307	16.0435	1.9972	1			AT4G25160.1
Ciclev10015496m.g	PF04755 - PAP_fibrillin (PAP_fibrillin) (1 of 11)	Plastid-lipid associated protein PAP / fibrillin family protein	4.54092	1.34963	0.312358	8.80101e-05		6.86819	2.66577	0.396914	0.00777385		6.86819	3.55282	0.524214	0.224656		6.86819	3.75113	0.552673	0.433646		6.86819	7.04655	1.0256	1			AT1G51110.1
Ciclev10003127m.g	2.3.1.74 - Naringenin-chalcone synthase / Flavonone synthase (1 of 13)	Chalcone and stilbene synthase family protein	3.93101	1.15722	0.311888	0.000919769		3.68162	4.99394	1.34703	0.904195		3.68162	9.12682	2.43991	0.0645633		3.68162	6.303	1.69319	0.0879566		3.68162	3.60855	0.980678	1		ATCHS,CHS,TT4	AT5G13930.1
Ciclev10000643m.g	2.1.1.41 - Sterol 24-C-methyltransferase / Zymosterol-24-methyltransferase (1 of 5)	S-adenosyl-L-methionine-dependent methyltransferases superfamily protein	42.16	13.047	0.311099	1.44877e-05		16.824	26.685	1.58266	1		16.824	27.5642	1.63461	0.962017		16.824	14.2579	0.848373	1		16.824	18.453	1.09625	1			AT1G31850.3
Ciclev10033036m.g	PTHR12050:SF1 - VACUOLAR PROTEIN SORTING-ASSOCIATED PROTEIN 55 HOMOLOG (1 of 1)	Vacuolar protein sorting 55 (VPS55) family protein	29.7339	9.17401	0.310855	0.00145442		32.5931	48.0202	1.47188	1		32.5931	16.6287	0.511688	0.447887		32.5931	25.1965	0.773756	1		32.5931	20.8289	0.640164	1			AT1G32410.3
Ciclev10004620m.g	K01177 - beta-amylase (E3.2.1.2) (1 of 6)	beta-amylase 1	670.874	208.349	0.310666	6.43982e-06		524.166	1019.97	1.94571	0.44376		524.166	541.663	1.03337	0.541748		524.166	447.619	0.853992	1		524.166	774.114	1.47676	1		BAM1,BMY7,TR-BAMY	AT3G23920.1
Ciclev10016719m.g	PTHR14155:SF75 - E3 UBIQUITIN LIGASE BIG BROTHER (1 of 2)	Phospholipase A2 family protein	38.3034	11.8237	0.310486	8.29734e-05		44.0833	19.8264	0.450993	0.000236669		44.0833	16.8339	0.383265	0.000282058		44.0833	32.0649	0.727989	0.689958		44.0833	31.969	0.725817	1			AT4G29070.2
Ciclev10015421m.g	PTHR11005:SF38 - TRIACYLGLYCEROL LIPASE 2 (1 of 1)	Myzus persicae-induced lipase 1	15.9908	4.88666	0.309908	0.00101075		10.135	8.82096	0.871613	0.377509		10.135	8.04915	0.796204	0.581257		10.135	6.66125	0.660601	1		10.135	3.92758	0.393511	0.963716		MPL1	AT5G14180.1
Ciclev10002725m.g	PF00582 - Universal stress protein family (Usp) (1 of 37)	Adenine nucleotide alpha hydrolases-like superfamily protein	202.265	62.523	0.309456	1.56982e-05		135.466	270.893	1.99897	0.491363		135.466	72.4554	0.535204	0.371607		135.466	135.44	0.999805	1		135.466	160.708	1.1862	1			AT3G03270.2
Ciclev10019871m.g	PTHR10209:SF111 - DOWNY MILDEW RESISTANCE 6 PROTEIN / OXIDOREDUCTASE (1 of 3)	2-oxoglutarate (2OG) and Fe(II)-dependent oxygenase superfamily protein	14.8257	4.51732	0.309353	0.000212691		15.5771	8.8553	0.571234	0.015651		15.5771	5.66182	0.367531	0.00281908		15.5771	10.1906	0.65641	0.524226		15.5771	10.314	0.664282	1		DMR6	AT5G24530.1
Ciclev10025426m.g	PF01453//PF08276 - D-mannose binding lectin (B_lectin) // PAN-like domain (PAN_2) (1 of 4)	lectin protein kinase family protein	4.23597	1.23882	0.30877	0.000716562		2.12593	2.95662	1.37319	1		2.12593	6.0713	2.77246	0.116165		2.12593	4.01119	1.84695	0.31477		2.12593	3.08195	1.42949	1		CES101	AT3G16030.1
Ciclev10022273m.g	2.7.1.25 - Adenylyl-sulfate kinase / APS kinase (1 of 2)	adenosine-5\'-phosphosulfate (APS) kinase 3	19.9837	6.07607	0.307517	0.00119661		8.06857	8.35478	1.03504	1		8.06857	11.28	1.39315	1		8.06857	8.7644	1.08518	1		8.06857	9.22641	1.14174	1		APK3	AT3G03900.1
Ciclev10005548m.g	PTHR32246:SF18 - C2 DOMAIN-CONTAINING PROTEIN-RELATED (1 of 3)	Calcium-dependent lipid-binding (CaLB domain) family protein	106.684	32.712	0.307275	1.94043e-05		93.2513	57.3662	0.61559	0.0164098		93.2513	41.0286	0.440579	0.00145579		93.2513	88.4761	0.948847	1		93.2513	89.3913	0.958651	1			AT3G16510.1
Ciclev10016256m.g	PTHR11527:SF134 - HEAT SHOCK PROTEIN 42 (1 of 1)	alpha-crystallin domain 32.1	167.768	51.3619	0.306562	1.05673e-05		95.9101	41.1266	0.429399	0.000116727		95.9101	52.2663	0.545425	0.0125878		95.9101	51.7318	0.539858	0.07835		95.9101	65.7271	0.685627	1		ACD31.2,ACD32.1	AT1G06460.1
Ciclev10019913m.g	PTHR27001:SF156 - PROTEIN KINASE FAMILY PROTEIN (1 of 1)	Protein kinase superfamily protein	18.6748	5.64339	0.305909	3.88528e-05		12.7313	22.8787	1.79083	0.592148		12.7313	13.5931	1.06716	1		12.7313	8.54462	0.673714	0.622133		12.7313	21.328	1.66998	1			AT1G01540.2
Ciclev10007249m.g	PTHR19241:SF280 - ABC TRANSPORTER G FAMILY MEMBER 32 (1 of 1)	pleiotropic drug resistance 4	5.59916	1.63842	0.305032	2.69967e-05		1.53077	2.04773	1.317	0.988997		1.53077	3.24086	2.04863	0.754532		1.53077	1.18831	0.789999	1		1.53077	2.48597	1.58573	1		ATPDR4,PDR4	AT2G26910.1
Ciclev10002323m.g	PTHR11736 - MELANOMA-ASSOCIATED ANTIGEN MAGE ANTIGEN (1 of 1)		12.4691	3.72493	0.304312	0.000831869		14.7822	12.3016	0.833317	0.326053		14.7822	10.4759	0.710641	0.165322		14.7822	11.1532	0.756147	0.872485		14.7822	12.2759	0.831588	1			AT1G34770.1
Ciclev10007983m.g	2.7.11.17 - Calcium/calmodulin-dependent protein kinase / Microtubule-associated protein 2 kinase (1 of 8)	calmodulin-domain protein kinase 9	34.9535	10.5636	0.304208	2.19844e-05		8.30668	19.3725	2.31631	0.324678		8.30668	22.2055	2.65331	0.0760575		8.30668	12.8577	1.54135	0.622133		8.30668	16.3018	1.95104	1		CPK9	AT3G20410.1
Ciclev10002178m.g	K08911 - light-harvesting complex I chlorophyll a/b binding protein 5 (LHCA5) (1 of 1)	photosystem I light harvesting complex gene 5	16.1234	4.79338	0.301625	7.37029e-05		29.0784	21.6274	0.744639	0.451356		29.0784	23.6777	0.814907	0.626714		29.0784	25.9774	0.893724	1		29.0784	32.7257	1.125	1		LHCA5	AT1G45474.2
Ciclev10006124m.g	PTHR33790:SF1 - PROTEIN EARLY RESPONSIVE TO DEHYDRATION 15 (1 of 2)	dehydration-induced protein (ERD15)	381.454	114.888	0.301367	1.47276e-05		153.727	242.129	1.57469	0.658939		153.727	399.282	2.59632	0.0188773		153.727	275.541	1.7919	0.356748		153.727	162.7	1.05833	1		CID1,ERD15,LSR1	AT2G41430.4
Ciclev10025208m.g	PF00004//PF05278//PF14363 - ATPase family associated with various cellular activities (AAA) (AAA) // Arabidopsis phospholipase-like protein (PEARLI 4) (PEARLI-4) // Domain associated at C-terminal with AAA (AAA_assoc) (1 of 1)	cytochrome BC1 synthesis	35.8064	10.7185	0.301296	7.54821e-05		14.6233	14.7519	1.00873	0.464092		14.6233	11.6028	0.794845	0.621588		14.6233	25.4361	1.73439	1		14.6233	10.5718	0.724822	1		BCS1	AT3G50930.1
Ciclev10007978m.g	PTHR24349:SF89 - CALCIUM-DEPENDENT PROTEIN KINASE 29 (1 of 11)	calmodulin-domain protein kinase 9	8.57306	2.51077	0.301021	0.000298743		4.16637	5.73033	1.36658	1		4.16637	3.83259	0.921764	0.601683		4.16637	7.15277	1.69999	0.523403		4.16637	6.03215	1.43732	1		CPK9	AT3G20410.1
Ciclev10010892m.g	PTHR10359:SF22 - DEMETER-LIKE PROTEIN 2-RELATED (1 of 2)	demeter-like 1	3.46975	0.969515	0.299605	2.13998e-05		0.902431	1.34584	1.44233	1		0.902431	2.89866	2.99138	0.0998949		0.902431	1.61548	1.71132	1		0.902431	2.53712	2.63072	1		DML1,ROS1	AT2G36490.1
Ciclev10022527m.g	PTHR33021:SF62 - CUPREDOXIN SUPERFAMILY PROTEIN-RELATED (1 of 1)		627.836	187.84	0.299298	8.05914e-06		721.382	802.313	1.11217	0.884455		721.382	357.909	0.496213	0.00484604		721.382	601.295	0.833555	0.981869		721.382	463.962	0.643207	1
Ciclev10014371m.g	PF01453//PF07714//PF08276 - D-mannose binding lectin (B_lectin) // Protein tyrosine kinase (Pkinase_Tyr) // PAN-like domain (PAN_2) (1 of 4)	S-domain-2 5	10.6067	3.10406	0.299258	6.28622e-05		3.8596	9.50565	2.42591	0.239504		3.8596	7.90745	2.02229	0.645593		3.8596	4.10693	1.06247	1		3.8596	5.2344	1.34721	1		SD2-5	AT4G32300.1
Ciclev10020241m.g	PF16016 - Domain of unknown function (DUF4782) (DUF4782) (1 of 7)	C2 domain-containing protein / GRAM domain-containing protein	29.8905	8.86827	0.299037	6.11236e-05		10.6456	14.7506	1.38201	1		10.6456	18.0951	1.69326	1		10.6456	16.6109	1.55514	1		10.6456	16.1132	1.50882	1			AT3G59660.1
Ciclev10025956m.g	PF00646//PF01344 - F-box domain (F-box) // Kelch motif (Kelch_1) (1 of 14)	Galactose oxidase/kelch repeat superfamily protein	32.9706	9.77554	0.298619	7.3053e-05		45.2208	15.7275	0.349233	0.000456692		45.2208	25.9631	0.575079	0.127979		45.2208	38.6816	0.855711	1		45.2208	58.8054	1.29974	1			AT1G15670.1
Ciclev10032930m.g	K10802 - high mobility group protein B1 (HMGB1) (1 of 3)	high mobility group B1	403.71	120.21	0.297938	4.09511e-06		414.036	509.464	1.23043	1		414.036	290.767	0.702345	0.291244		414.036	384.83	0.929477	1		414.036	479.671	1.15849	1		HMGB1,NFD1	AT3G51880.2
Ciclev10005288m.g	PTHR12329:SF11 - BAG FAMILY MOLECULAR CHAPERONE REGULATOR 2-RELATED (1 of 1)	BCL-2-associated athanogene 1	10.3782	3.0105	0.296855	0.000356507		2.34257	3.069	1.2974	1		2.34257	2.94897	1.24826	1		2.34257	2.17788	0.932577	1		2.34257	3.28256	1.38484	1		ATBAG1,BAG1	AT5G52060.1
Ciclev10032615m.g	PF04526 - Protein of unknown function (DUF568) (DUF568) (1 of 11)	auxin-responsive family protein	100.849	29.8043	0.296233	1.2728e-05		37.1251	54.1726	1.45796	0.907655		37.1251	25.4611	0.686665	0.185623		37.1251	33.9256	0.914051	1		37.1251	42.7861	1.15208	1		AIR12	AT3G07390.1
Ciclev10000281m.g	PTHR23155//PTHR23155:SF543 - LEUCINE-RICH REPEAT-CONTAINING PROTEIN // SUBFAMILY NOT NAMED (1 of 3)	ADR1-like 1	77.5011	22.7388	0.29431	0.000148195		38.0804	26.7328	0.70279	0.00905922		38.0804	40.8316	1.07206	0.639808		38.0804	45.9635	1.20647	1		38.0804	55.6036	1.45896	1		ADR1-L1	AT4G33300.2
Ciclev10028539m.g	2.7.10.2//2.7.11.1 - Non-specific protein-tyrosine kinase / Cytoplasmic protein tyrosine kinase // Non-specific serine/threonine protein kinase / Threonine-specific protein kinase (1 of 28)	Protein kinase superfamily protein	26.0546	7.59652	0.29427	9.31668e-05		10.4179	25.7386	2.45663	0.0841154		10.4179	13.568	1.2995	1		10.4179	14.4259	1.38107	0.890175		10.4179	13.1784	1.26246	1			AT2G17220.1
Ciclev10007536m.g	PTHR23344:SF8 - GLYCEROPHOSPHODIESTER PHOSPHODIESTERASE-LIKE PROTEIN-RELATED (1 of 1)	PLC-like phosphodiesterase family protein	24.2662	7.06689	0.294132	1.79225e-05		11.6411	15.9758	1.36919	1		11.6411	15.9012	1.36283	1		11.6411	10.6006	0.911381	1		11.6411	9.82771	0.845551	1		GPDL2,MRH5,SHV3	AT4G26690.1
Ciclev10032341m.g	K09561 - STIP1 homology and U-box containing protein 1 (STUB1, CHIP) (1 of 1)	carboxyl terminus of HSC70-interacting protein	46.0906	13.4828	0.29406	6.2745e-06		29.6345	53.7976	1.81263	0.783618		29.6345	19.4842	0.658636	0.0294193		29.6345	24.0031	0.81061	1		29.6345	27.3337	0.922623	1		ATCHIP,CHIP	AT3G07370.1
Ciclev10005624m.g	K08794 - calcium/calmodulin-dependent protein kinase I (CAMK1) (1 of 1)	phosphoenolpyruvate carboxylase kinase 1	131.292	38.5119	0.293868	0.00157363		155.295	71.154	0.458535	8.90551e-05		155.295	80.8702	0.521061	0.0367675		155.295	136.527	0.879225	1		155.295	177.704	1.14421	1		ATPPCK1,PPCK1	AT1G08650.1
Ciclev10005558m.g	PTHR14677:SF14 - ZINC FINGER AN1 AND C2H2 DOMAIN-CONTAINING STRESS-ASSOCIATED PROTEIN 11-RELATED (1 of 1)	zinc finger (C2H2 type, AN1-like) family protein	23.6387	6.85023	0.29278	8.14758e-05		18.5874	18.2961	0.984414	0.690039		18.5874	9.35034	0.505708	0.0524927		18.5874	13.0683	0.704662	0.785048		18.5874	15.8661	0.854381	1			AT2G41835.1
Ciclev10028356m.g	PTHR11926:SF176 - UDP-GLYCOSYLTRANSFERASE 87A2 (1 of 5)	UDP-Glycosyltransferase superfamily protein	15.263	4.39047	0.292291	0.000297074		7.21835	12.5643	1.73048	0.522076		7.21835	8.71393	1.20436	1		7.21835	20.9632	2.87813	0.00133075		7.21835	10.9829	1.5144	1			AT2G30140.1
Ciclev10008147m.g	K00901 - diacylglycerol kinase (ATP) (dgkA, DGK) (1 of 5)	diacylglycerol kinase 7	98.4284	28.679	0.292088	1.00238e-06		83.6118	66.3566	0.793874	0.0682925		83.6118	49.6393	0.594173	0.00918029		83.6118	76.4292	0.914198	1		83.6118	60.5639	0.724675	1		ATDGK7,DGK7	AT4G30340.1
Ciclev10012548m.g	PF04749 - PLAC8 family (PLAC8) (1 of 18)	PLAC8 family protein	341.039	99.2043	0.291096	5.46605e-06		303.14	324.176	1.06937	0.843634		303.14	161.322	0.532325	0.0389535		303.14	280.367	0.924903	1		303.14	297.44	0.981205	1			AT2G37110.1
Ciclev10009047m.g	PTHR13832//PTHR13832:SF329 - PROTEIN PHOSPHATASE 2C // SUBFAMILY NOT NAMED (1 of 1)	Protein phosphatase 2C family protein	60.3383	17.4571	0.290496	6.50738e-06		59.5643	77.7947	1.30555	1		59.5643	37.3645	0.627921	0.0303453		59.5643	62.1556	1.04343	1		59.5643	59.1533	0.993111	1			AT4G28400.1
Ciclev10029178m.g	PTHR15315:SF28 - RING/U-BOX DOMAIN-CONTAINING PROTEIN (1 of 1)	RING/U-box superfamily protein	10.8885	3.09044	0.290344	0.000639734		14.9275	13.8119	0.925761	0.543861		14.9275	11.6645	0.782863	0.598073		14.9275	14.1402	0.947609	1		14.9275	13.0941	0.877994	1			AT3G47160.1
Ciclev10005137m.g	PTHR23257:SF499 - KINASE LIKE PROTEIN (1 of 2)	Protein kinase superfamily protein	25.402	7.2992	0.290142	5.11362e-06		12.8319	8.40602	0.657753	0.0431479		12.8319	10.7222	0.836859	0.626945		12.8319	16.7614	1.30386	0.9338		12.8319	17.6604	1.37337	1			AT3G22750.1
Ciclev10015472m.g	PTHR10015:SF161 - E2F/DP FAMILY WINGED-HELIX DNA-BINDING DOMAIN-CONTAINING PROTEIN-RELATED (1 of 1)	heat shock transcription factor A4A	41.8506	12.0574	0.289803	8.33803e-06		17.0923	34.7374	2.02634	0.271602		17.0923	15.2603	0.89344	0.42355		17.0923	21.2652	1.24272	1		17.0923	20.406	1.19275	1		AT-HSFA4A,HSF A4A	AT4G18880.1
Ciclev10002505m.g	PTHR11746//PTHR11746:SF90 - O-METHYLTRANSFERASE // SUBFAMILY NOT NAMED (1 of 9)	O-methyltransferase family protein	11.9146	3.3763	0.289339	0.00125031		8.35255	5.58944	0.673104	0.138238		8.35255	8.14024	0.974882	0.699028		8.35255	10.5061	1.25478	1		8.35255	6.54499	0.786152	1			AT3G53140.1
Ciclev10019319m.g	PTHR11654:SF59 - PROTEIN NRT1/ PTR FAMILY 2.10-RELATED (1 of 2)	Major facilitator superfamily protein	59.3384	17.0874	0.289163	3.65775e-06		18.9316	27.8872	1.47057	1		18.9316	47.6904	2.5111	0.0661988		18.9316	33.7494	1.77859	0.201934		18.9316	26.7382	1.41019	1			AT5G62680.1
Ciclev10001389m.g	PF02365 - No apical meristem (NAM) protein (NAM) (1 of 101)	NAC domain containing protein 28	68.0566	19.3274	0.285041	3.85958e-07		38.6596	45.5384	1.17747	0.868598		38.6596	48.3752	1.25066	1		38.6596	48.6147	1.25684	1		38.6596	46.0923	1.19176	1		anac028,NAC028	AT1G65910.1
Ciclev10009133m.g	PTHR13832:SF333 - PROTEIN PHOSPHATASE 2C 39-RELATED (1 of 1)	Protein phosphatase 2C family protein	134.213	38.0728	0.284209	3.66295e-06		125.988	180.193	1.42989	1		125.988	90.4315	0.718	0.0878073		125.988	135.139	1.07257	1		125.988	108.895	0.864434	1			AT3G15260.1
Ciclev10025698m.g	PTHR14155:SF94 - RING-H2 FINGER PROTEIN ATL33-RELATED (1 of 2)	RING/U-box superfamily protein	21.2563	5.95624	0.283582	1.25359e-05		13.2553	29.9543	2.25037	0.10665		13.2553	14.3582	1.08258	0.87986		13.2553	18.4752	1.39085	0.84584		13.2553	13.2757	1.00153	1			AT1G72220.1
Ciclev10005017m.g	PF03140 - Plant protein of unknown function (DUF247) (1 of 93)	Plant protein of unknown function (DUF247)	16.1254	4.50007	0.28351	0.000561625		15.0173	6.4421	0.432755	0.00148488		15.0173	5.78839	0.389513	0.00364248		15.0173	18.0223	1.19878	1		15.0173	9.74071	0.650956	1			AT3G50120.1
Ciclev10013498m.g	PTHR24093:SF264 - ATPASE 4, PLASMA MEMBRANE-TYPE (1 of 5)	H(+)-ATPase 4	4.34539	1.15941	0.283307	0.00119932		1.05306	1.94414	1.7728	1		1.05306	2.29917	2.08071	1		1.05306	0.516053	0.534279	1		1.05306	1.70595	1.56623	1		AHA4,HA4	AT3G47950.1
Ciclev10012705m.g	PTHR31087:SF11 - PROTEIN LURP-ONE-RELATED 1-RELATED (1 of 7)	Protein of unknown function (DUF567)	70.7893	19.9818	0.283284	0.000945878		63.187	101.283	1.60195	0.693346		63.187	61.0191	0.965746	0.756915		63.187	168.726	2.66762	0.00134018		63.187	88.8018	1.40474	1			AT5G01750.2
Ciclev10021187m.g	PTHR22595:SF42 - CHITINASE-LIKE PROTEIN 1 (1 of 2)	Chitinase family protein	149.126	42.1278	0.282979	8.34026e-07		100.377	73.1005	0.72853	0.120632		100.377	54.8249	0.546641	0.0177397		100.377	65.0609	0.648516	0.405374		100.377	80.7098	0.804263	1		ATCTL1,CTL1,ELP,ELP1,ERH2,HOT2,POM1	AT1G05850.1
Ciclev10001371m.g	PTHR21562:SF4 - PECTINACETYLESTERASE FAMILY PROTEIN (1 of 4)	Pectinacetylesterase family protein	642.396	181.554	0.282731	1.44899e-07		270.14	424.681	1.57187	0.856275		270.14	752.559	2.78515	0.0129638		270.14	568.297	2.1033	0.0371577		270.14	436.614	1.61602	1			AT4G19420.1
Ciclev10020197m.g	2.7.11.1 - Non-specific serine/threonine protein kinase / Threonine-specific protein kinase (1 of 1276)	cysteine-rich RLK (RECEPTOR-like protein kinase) 10	18.4456	5.12862	0.281932	7.37029e-05		13.6293	31.7472	2.31965	0.0605285		13.6293	10.6041	0.779652	0.489604		13.6293	12.6634	0.929649	1		13.6293	11.1951	0.822698	1		CRK10,RLK4	AT4G23180.1
Ciclev10017269m.g	PF13456 - Reverse transcriptase-like (RVT_3) (1 of 13)		24.4297	6.80897	0.281658	0.000159799		15.6534	6.4441	0.41541	0.0032074		15.6534	10.1226	0.648914	0.191536		15.6534	10.476	0.671351	0.614054		15.6534	14.2181	0.90889	1			AT1G12064.1
Ciclev10022219m.g	PTHR23056:SF41 - CALCINEURIN B-LIKE PROTEIN 9 (1 of 1)	calcineurin B-like protein 1	43.6776	12.2017	0.281005	2.09362e-05		33.3025	30.8085	0.925333	0.282078		33.3025	27.667	0.831285	0.296798		33.3025	39.221	1.17719	1		33.3025	28.9203	0.868806	1		ATCBL1,CBL1,SCABP5	AT4G17615.1
Ciclev10012631m.g	PTHR11260:SF294 - GLUTATHIONE S-TRANSFERASE L1-RELATED (1 of 3)	Glutathione S-transferase family protein	429.711	120.211	0.279915	7.06664e-07		177.603	221.8	1.24871	1		177.603	91.7036	0.516613	0.173751		177.603	147.123	0.828478	1		177.603	144.602	0.81429	1		GSTL3	AT5G02790.1
Ciclev10016320m.g	PF07797 - Protein of unknown function (DUF1639) (DUF1639) (1 of 7)	Protein of unknown function (DUF1639)	15.2126	4.18514	0.279845	0.00025399		7.92933	12.1112	1.52082	1		7.92933	9.48467	1.19371	1		7.92933	14.3913	1.8048	1		7.92933	15.5703	1.95163	1			AT1G25370.1
Ciclev10017066m.g	PF00407 - Pathogenesis-related protein Bet v I family (Bet_v_1) (1 of 25)		39.1552	10.8205	0.278193	0.000523557		36.7711	25.7163	0.700177	0.114797		36.7711	16.4492	0.448839	0.167012		36.7711	30.0586	0.817946	1		36.7711	26.1055	0.710732	1
Ciclev10012365m.g	K06700 - proteasome inhibitor subunit 1 (PI31) (PSMF1) (1 of 2)	proteasome inhibitor-related	19.403	5.32093	0.277954	4.91941e-06		25.4364	18.9104	0.744443	0.0768186		25.4364	12.916	0.509704	0.00664334		25.4364	15.317	0.603727	0.266915		25.4364	16.804	0.661958	1			AT3G53970.1
Ciclev10009028m.g	PTHR13903//PTHR13903:SF5 - PIRIN-RELATED // SUBFAMILY NOT NAMED (1 of 1)	RmlC-like cupins superfamily protein	36.1076	9.96128	0.277877	3.9661e-05		22.2185	31.7317	1.42625	0.889924		22.2185	18.4486	0.831089	0.521454		22.2185	13.0875	0.590878	0.359018		22.2185	28.9281	1.30063	1			AT1G50590.1
Ciclev10014388m.g	K16900 - two pore calcium channel protein, plant (TPC1, CCH1) (1 of 1)	two-pore channel 1	57.8235	15.9273	0.276699	2.48822e-06		65.5944	50.2259	0.76606	0.0250476		65.5944	31.9946	0.488544	0.00119589		65.5944	29.4671	0.45007	0.00571819		65.5944	54.2754	0.827701	1		ATCCH1,ATTPC1,FOU2,TPC1	AT4G03560.1
Ciclev10012561m.g	K00588 - caffeoyl-CoA O-methyltransferase (E2.1.1.104) (1 of 6)	S-adenosyl-L-methionine-dependent methyltransferases superfamily protein	276.657	76.1691	0.275582	9.43869e-07		97.0067	39.8324	0.411221	0.0190096		97.0067	37.0946	0.383028	0.0919935		97.0067	104.602	1.07821	1		97.0067	74.3815	0.767006	1		CCoAOMT1	AT4G34050.1
Ciclev10004419m.g	PTHR11453:SF44 - BORON TRANSPORTER 1-RELATED (1 of 2)	HCO3- transporter family	6.04938	1.58989	0.274806	0.000775665		3.76185	2.8525	0.76453	0.192348		3.76185	3.48231	0.927613	0.735278		3.76185	3.99993	1.06165	1		3.76185	3.33745	0.890104	1			AT3G62270.1
Ciclev10012262m.g	PTHR32278:SF6 - F-BOX PROTEIN PP2-B1-RELATED (1 of 23)	F-box family protein	18.1306	4.88607	0.2735	0.000282642		23.0663	43.5424	1.88387	0.520909		23.0663	15.0417	0.653611	0.104178		23.0663	11.4292	0.497671	0.0767969		23.0663	14.9818	0.651024	1		MEE66	AT2G02240.1
Ciclev10010993m.g	PF03101//PF04434//PF10551 - FAR1 DNA-binding domain (FAR1) // SWIM zinc finger (SWIM) // MULE transposase domain (MULE) (1 of 13)	FAR1-related sequence 5	16.1033	4.32171	0.272889	2.61783e-06		6.4814	6.46593	0.997649	0.298148		6.4814	12.1365	1.85926	0.734242		6.4814	10.1065	1.55081	1		6.4814	12.2689	1.87937	1		FRS5	AT4G38180.1
Ciclev10020068m.g	2.3.1.16 - Acetyl-CoA C-acyltransferase / Beta-ketothiolase (1 of 2)	peroxisomal 3-ketoacyl-CoA thiolase 3	305.227	83.1905	0.272791	2.2185e-07		140.742	82.9524	0.589686	0.00318692		140.742	86.0865	0.611939	0.029046		140.742	167.369	1.18906	1		140.742	160.616	1.14111	1		KAT2,PED1,PKT3	AT2G33150.1
Ciclev10028728m.g	K07071 - uncharacterized protein (K07071) (1 of 1)	NAD(P)-binding Rossmann-fold superfamily protein	8.04787	2.11874	0.272309	0.000134454		7.51259	2.98324	0.405018	0.00273286		7.51259	3.89588	0.524904	0.122016		7.51259	5.74759	0.768147	0.98026		7.51259	8.46147	1.12465	1		ATSULA,GC1,SULA	AT2G21280.1
Ciclev10004948m.g	K08238 - xyloglucan 6-xylosyltransferase [EC:2.4.2.39] Xyl a1-6 Glc (XXT) (1 of 3)	UDP-xylosyltransferase 2	24.3659	6.54216	0.271487	3.01392e-06		5.88382	17.5928	2.95678	0.0441526		5.88382	12.0918	2.03746	0.493948		5.88382	7.76485	1.31435	1		5.88382	8.65179	1.46258	1		ATXT2,XT2,XXT2	AT4G02500.1
Ciclev10013038m.g	PTHR34542:SF1 - 50S RIBOSOMAL PROTEIN RELATED PROTEIN (1 of 2)	50S ribosomal protein-related	47.0573	12.6743	0.270886	3.77627e-05		38.2385	25.3782	0.66456	0.52344		38.2385	17.7193	0.464788	0.516026		38.2385	33.7781	0.883657	1		38.2385	42.9395	1.12262	1			AT5G16200.1
Ciclev10001734m.g	PTHR11556//PTHR11556:SF17 - FRUCTOSE-1,6-BISPHOSPHATASE-RELATED // SUBFAMILY NOT NAMED (1 of 1)	Inositol monophosphatase family protein	33.2043	8.85609	0.268917	3.12706e-06		33.5042	27.1545	0.811043	0.32215		33.5042	34.7667	1.03757	0.928954		33.5042	27.3504	0.816872	1		33.5042	42.9567	1.28129	1			AT1G43670.1
Ciclev10008946m.g	PTHR21319:SF15 - CHY AND CTCHY AND RING-TYPE ZINC FINGER PROTEIN (1 of 1)	CHY-type/CTCHY-type/RING-type Zinc finger protein	203.294	54.4222	0.268062	3.92349e-08		81.1368	200.554	2.46999	0.0535603		81.1368	119.943	1.4777	0.922031		81.1368	81.8621	1.00893	1		81.1368	135.208	1.6656	1			AT5G25560.1
Ciclev10004156m.g	PTHR22844//PTHR22844:SF235 - F-BOX AND WD40 DOMAIN PROTEIN // SUBFAMILY NOT NAMED (1 of 1)	Transducin/WD40 repeat-like superfamily protein	8.32499	2.15382	0.267516	4.37009e-07		2.53335	3.8277	1.49152	1		2.53335	4.18926	1.62882	1		2.53335	3.77791	1.47261	1		2.53335	4.93623	1.91248	1			AT3G06880.2
Ciclev10001616m.g	KOG2111 - Uncharacterized conserved protein, contains WD40 repeats (1 of 1)	Transducin/WD40 repeat-like superfamily protein	14.0542	3.67478	0.266689	0.000660474		20.9407	12.1128	0.580435	0.0507815		20.9407	7.58129	0.365067	0.0762148		20.9407	9.19131	0.441587	0.0553823		20.9407	14.3647	0.687463	1		AtATG18a	AT3G62770.1
Ciclev10007809m.g	PTHR10891//PTHR10891:SF633 - EF-HAND CALCIUM-BINDING DOMAIN CONTAINING PROTEIN // SUBFAMILY NOT NAMED (1 of 1)	sodium/calcium exchanger family protein / calcium-binding EF hand family protein	94.0541	25.0058	0.266646	2.90443e-06		69.9877	88.7769	1.26808	0.694612		69.9877	51.0181	0.729346	0.0586302		69.9877	28.4356	0.407141	0.00191604		69.9877	44.9988	0.643462	1			AT1G53210.1
Ciclev10009261m.g	PTHR11772//PTHR11772:SF14 - ASPARAGINE SYNTHETASE // SUBFAMILY NOT NAMED (1 of 1)	Aluminium induced protein with YGL and LRDR motifs	212.84	56.665	0.266577	1.19599e-07		181.487	204.525	1.12687	0.822185		181.487	148.192	0.816646	0.489797		181.487	212.987	1.17347	1		181.487	139.258	0.767448	1			AT4G27450.1
Ciclev10025631m.g	PTHR31451:SF8 - MANNAN ENDO-1,4-BETA-MANNOSIDASE 3-RELATED (1 of 1)	Glycosyl hydrolase superfamily protein	35.5187	9.38561	0.26631	8.35229e-06		18.1627	29.3404	1.61205	0.683485		18.1627	35.0586	1.92516	0.39096		18.1627	29.2488	1.60704	0.51583		18.1627	23.3088	1.28178	1			AT5G66460.1
Ciclev10008397m.g	PTHR19297//PTHR19297:SF98 - GLYCOSYLTRANSFERASE 14 FAMILY MEMBER // SUBFAMILY NOT NAMED (1 of 1)	Core-2/I-branching beta-1,6-N-acetylglucosaminyltransferase family protein	9.50561	2.458	0.266303	8.4083e-05		7.49747	10.3689	1.37795	1		7.49747	4.852	0.651796	0.448369		7.49747	5.82097	0.779334	1		7.49747	6.41964	0.858134	1			AT5G15050.1
Ciclev10017002m.g	PTHR23180:SF249 - ADP-RIBOSYLATION FACTOR GTPASE-ACTIVATING PROTEIN AGD11-RELATED (1 of 2)	Calcium-dependent lipid-binding (CaLB domain) family protein	45.7637	12.0804	0.265578	8.83622e-06		37.2132	40.6638	1.09248	0.923404		37.2132	22.7839	0.613292	0.0397667		37.2132	43.3263	1.16383	1		37.2132	32.1921	0.865433	1			AT5G47710.2
Ciclev10028964m.g	PTHR22595:SF34 - BASIC ENDOCHITINASE B (1 of 4)	basic chitinase	5.9161	1.49627	0.265332	0.33902		0.112629	2.96285	14.4046	0.000230956		0.112629	0.310221	1.92928	1		0.112629	0.43592	2.52044	0.993436		0.112629	0.386881	2.28981	1		ATHCHIB,B-CHI,CHI-B,HCHIB,PR-3,PR3	AT3G12500.1
Ciclev10013676m.g	PTHR11746//PTHR11746:SF90 - O-METHYLTRANSFERASE // SUBFAMILY NOT NAMED (1 of 9)	O-methyltransferase family protein	197.93	52.3891	0.265057	4.8821e-06		163.636	87.8311	0.53703	0.00694275		163.636	129.388	0.790835	0.237185		163.636	156.761	0.958014	1		163.636	114.273	0.698521	1			AT3G53140.1
Ciclev10008496m.g	PTHR32440:SF2 - INACTIVE PURPLE ACID PHOSPHATASE 28-RELATED (1 of 1)		76.4672	20.1202	0.264084	1.83341e-07		26.1149	34.1713	1.30732	1		26.1149	30.6466	1.17287	1		26.1149	31.8448	1.21858	1		26.1149	30.9399	1.18406	1
Ciclev10019846m.g	PTHR23070//PTHR23070:SF42 - BCS1 AAA-TYPE ATPASE // SUBFAMILY NOT NAMED (1 of 1)	AAA-ATPase 1	9.15656	2.34272	0.263891	0.000378698		2.98999	2.82274	0.945875	0.877688		2.98999	5.27402	1.73917	0.918209		2.98999	4.98564	1.64585	0.985714		2.98999	2.86066	0.958145	1		AATP1	AT5G40010.1
Ciclev10017003m.g	PTHR20863:SF32 - ACYL CARRIER PROTEIN 3, MITOCHONDRIAL (1 of 1)	mitochondrial acyl carrier protein 3	21.0032	5.46119	0.263524	0.000604237		11.0645	9.94994	0.900166	0.663474		11.0645	11.2186	1.0138	0.828075		11.0645	17.257	1.55466	0.778312		11.0645	16.4184	1.47954	1		mtACP3	AT5G47630.2
Ciclev10008884m.g	K15084 - solute carrier family 25 (mitochondrial carrier protein), member 16 (SLC25A16, GDA, LEU5) (1 of 1)	Mitochondrial substrate carrier family protein	13.2279	3.406	0.263058	0.000624232		9.45907	19.3114	2.03068	0.487574		9.45907	10.9186	1.15268	1		9.45907	17.4157	1.83237	0.772603		9.45907	7.41376	0.786035	1			AT4G26180.1
Ciclev10000747m.g	PTHR22814:SF134 - COPPER-BINDING FAMILY PROTEIN-RELATED (1 of 4)	Heavy metal transport/detoxification superfamily protein	27.43	7.13402	0.262769	2.71293e-06		2.2195	0.743481	0.363647	0.633726		2.2195	1.74805	0.796741	1		2.2195	0.774703	0.377108	0.950205		2.2195	8.64266	3.76919	1			AT3G06130.1
Ciclev10021320m.g	K18211 - synaptosomal-associated protein 25 (SNAP25) (1 of 2)	soluble N-ethylmaleimide-sensitive factor adaptor protein 33	75.1294	19.6561	0.262612	0.000165571		34.9783	103.16	2.94371	0.00617371		34.9783	45.0465	1.28702	1		34.9783	103.696	2.95897	0.000305517		34.9783	51.9138	1.48279	1		ATSNAP33,ATSNAP33B,SNAP33,SNP33	AT5G61210.1
Ciclev10020422m.g	PF01535//PF13041 - PPR repeat (PPR) // PPR repeat family (PPR_2) (1 of 186)	Pentatricopeptide repeat (PPR) superfamily protein	33.9772	8.82189	0.261814	1.10982e-06		16.4471	15.5608	0.946439	0.182665		16.4471	12.8244	0.781068	0.178245		16.4471	11.1372	0.679106	0.527255		16.4471	19.7977	1.20249	1			AT3G14580.1
Ciclev10012292m.g	K04551 - ubiquitin B (UBB) (1 of 5)	polyubiquitin 10	342.761	89.1645	0.260352	5.56218e-08		203.194	368.902	1.81511	0.308098		203.194	250.645	1.23341	1		203.194	293.358	1.44351	0.602826		203.194	324.479	1.5966	1		UBQ10	AT4G05320.2
Ciclev10000352m.g	PTHR30620:SF8 - BETA-D-XYLOSIDASE 7-RELATED (1 of 1)	Glycosyl hydrolase family protein	11.7149	2.97221	0.260028	1.09229e-05		3.8673	5.76998	1.47959	1		3.8673	4.32529	1.11544	0.93788		3.8673	4.50774	1.16143	1		3.8673	2.61545	0.684457	1			AT1G78060.1
Ciclev10001685m.g	PTHR31356:SF6 - THYLAKOID LUMENAL 29 KDA PROTEIN, CHLOROPLASTIC (1 of 1)	ascorbate peroxidase 4	11.1029	2.81156	0.259894	0.000186512		9.38678	15.669	1.66221	0.773547		9.38678	13.4734	1.43077	1		9.38678	9.49987	1.01192	1		9.38678	9.59646	1.0221	1		APX4,TL29	AT4G09010.1
Ciclev10008523m.g	PTHR23416:SF56 - SERINE ACETYLTRANSFERASE 1, CHLOROPLASTIC-RELATED (1 of 1)	serine acetyltransferase 2;2	50.7447	13.0844	0.259307	7.96196e-07		28.1013	19.0654	0.679592	0.00605042		28.1013	13.0696	0.466985	0.00327735		28.1013	33.9373	1.20694	1		28.1013	21.9613	0.78228	1		ATSERAT2;2,SAT-1,SAT-A,SAT-M,SAT3,SERAT2;2	AT3G13110.1
Ciclev10025903m.g	4.2.1.47 - GDP-mannose 4,6-dehydratase / Guanosine diphosphomannose oxidoreductase (1 of 1)	NAD(P)-binding Rossmann-fold superfamily protein	88.711	22.9272	0.259283	6.31104e-06		43.0317	44.9643	1.04481	0.645723		43.0317	57.5198	1.3359	1		43.0317	57.9297	1.34541	0.884423		43.0317	55.1622	1.28124	1		GMD2,MUR1,MUR_1	AT3G51160.1
Ciclev10015582m.g	K02291 - phytoene synthase (crtB) (1 of 3)	PHYTOENE SYNTHASE	32.5575	8.31951	0.257813	1.02752e-06		2.36842	4.49721	1.86241	0.96607		2.36842	3.06831	1.28353	1		2.36842	5.10481	2.10856	0.37435		2.36842	2.47742	1.04416	1		PSY	AT5G17230.2
Ciclev10009622m.g	K03098 - apolipoprotein D and lipocalin family protein (APOD) (1 of 1)	temperature-induced lipocalin	845.979	217.759	0.257492	7.86641e-06		593.736	710.779	1.1971	1		593.736	263.134	0.443278	0.0906354		593.736	264.615	0.445771	0.0173911		593.736	712.824	1.20054	1		ATTIL,TIL	AT5G58070.1
Ciclev10011614m.g	PTHR23070//PTHR23070:SF19 - BCS1 AAA-TYPE ATPASE // SUBFAMILY NOT NAMED (1 of 1)	AAA-ATPase 1	160.058	40.9946	0.256588	1.85224e-07		41.2677	48.0494	1.16393	0.5453		41.2677	116.842	2.82688	0.14028		41.2677	105.112	2.54332	0.398213		41.2677	83.4665	2.02009	1		AATP1	AT5G40010.1
Ciclev10012473m.g	K02069 - putative ABC transport system permease protein (ABC.X2.P) (1 of 1)	aluminum sensitive 3	12.5694	3.15067	0.256576	0.00140891		15.8309	8.05831	0.512107	0.00612567		15.8309	6.41774	0.409126	0.00618652		15.8309	10.7089	0.678487	0.666291		15.8309	11.9186	0.754421	1		ALS3	AT2G37330.1
Ciclev10003627m.g	PF05755 - Rubber elongation factor protein (REF) (REF) (1 of 4)	Rubber elongation factor protein (REF)	99.6342	25.4626	0.256307	3.59317e-06		60.2179	150.907	2.50353	0.0473623		60.2179	52.1279	0.865877	0.543469		60.2179	52.2966	0.868675	1		60.2179	63.497	1.05436	1			AT3G05500.1
Ciclev10011470m.g	PTHR14326//PTHR14326:SF18 - TARGETING PROTEIN FOR XKLP2 // SUBFAMILY NOT NAMED (1 of 1)		8.21444	2.02987	0.256165	0.000112809		3.73757	2.80539	0.757091	0.555956		3.73757	9.97426	2.62517	0.299485		3.73757	4.21406	1.12417	1		3.73757	6.28844	1.66471	1			AT3G08670.1
Ciclev10020276m.g	PTHR32116:SF19 - GALACTURONOSYLTRANSFERASE 8 (1 of 1)	Nucleotide-diphospho-sugar transferases superfamily protein	41.1768	10.4649	0.255953	0.000240668		13.2994	31.1377	2.33128	0.330938		13.2994	24.1806	1.81207	0.904444		13.2994	18.6456	1.39899	0.880865		13.2994	18.6715	1.40093	1		GAUT8,QUA1	AT3G25140.1
Ciclev10026224m.g	PF14378 - PAP2 superfamily (PAP2_3) (1 of 1)	phosphatidic acid phosphatase-related / PAP2-related	170.039	43.3531	0.255398	1.18402e-07		130.083	157.883	1.21355	1		130.083	114.693	0.881786	0.318015		130.083	125.91	0.967944	1		130.083	97.4359	0.749222	1		ROD1	AT3G15820.1
Ciclev10027588m.g	PTHR31985:SF23 - DEHYDRATION-RESPONSIVE ELEMENT-BINDING PROTEIN 3-RELATED (1 of 2)	Carbohydrate-binding protein	8.0779	1.98173	0.254555	0.000420633		7.71672	9.67778	1.25088	1		7.71672	3.57726	0.470435	0.130397		7.71672	7.48593	0.970474	1		7.71672	7.56129	0.980115	1			AT1G10150.1
Ciclev10001575m.g	PTHR22603:SF39 - CHOLINE KINASE 1-RELATED (1 of 1)	Protein kinase superfamily protein	146.34	37.1628	0.254458	8.08907e-08		112.86	67.4931	0.59838	0.000703956		112.86	53.3446	0.473128	0.000236388		112.86	61.9918	0.549679	0.0712182		112.86	66.7325	0.591647	1			AT4G09760.2
Ciclev10016883m.g	PTHR24078 - DNAJ HOMOLOG SUBFAMILY C MEMBER (1 of 94)	Chaperone DnaJ-domain superfamily protein	31.8988	8.02478	0.253909	6.9303e-06		18.4594	24.9698	1.35078	1		18.4594	19.3672	1.04891	1		18.4594	19.5755	1.06013	1		18.4594	18.2065	0.986372	1			AT1G71000.1
Ciclev10001889m.g	PF12937 - F-box-like (F-box-like) (1 of 50)	F-box family protein	12.7331	3.14499	0.252861	0.00021601		9.09151	7.00928	0.773462	0.439164		9.09151	8.13057	0.895454	0.443556		9.09151	9.97267	1.09587	1		9.09151	10.8198	1.18803	1			AT1G78100.1
Ciclev10002743m.g	PTHR31614:SF5 - ALLERGEN-LIKE PROTEIN BRSN20-RELATED (1 of 3)	Pollen Ole e 1 allergen and extensin family protein	406.012	102.173	0.251833	2.09099e-07		218.793	196.611	0.898665	0.419742		218.793	270.01	1.23398	1		218.793	312.794	1.42944	0.951003		218.793	195.34	0.892858	1		SAH7	AT4G08685.1
Ciclev10015463m.g	2.7.11.1 - Non-specific serine/threonine protein kinase / Threonine-specific protein kinase (1 of 1276)	Protein kinase superfamily protein	23.5248	5.84851	0.25179	2.93094e-06		14.2469	28.8552	2.01822	0.299682		14.2469	32.7373	2.2888	0.163655		14.2469	27.1457	1.89907	0.142265		14.2469	25.4763	1.7827	1			AT1G70740.1
Ciclev10023259m.g	1.3.1.102 - 2-alkenal reductase (NADP(+)) / NADPH-dependent alkenal/one oxidoreductase (1 of 5)	Zinc-binding dehydrogenase family protein	56.7178	14.1981	0.251648	1.70076e-05		33.8016	22.3309	0.661646	0.0519648		33.8016	20.4362	0.605759	0.145028		33.8016	36.7738	1.08767	1		33.8016	22.8992	0.678409	1			AT5G37940.1
Ciclev10031301m.g	PF00153//PF13202//PF13499 - Mitochondrial carrier protein (Mito_carr) // EF hand (EF-hand_5) // EF-hand domain pair (EF-hand_7) (1 of 1)	Mitochondrial substrate carrier family protein	14.4057	3.54829	0.251508	5.12956e-05		4.71661	8.15983	1.71486	1		4.71661	8.94033	1.87691	0.806326		4.71661	6.68719	1.40912	0.836126		4.71661	6.26999	1.3225	1			AT5G51050.1
Ciclev10030898m.g	PTHR11200:SF107 - TYPE I INOSITOL 1,4,5-TRISPHOSPHATE 5-PHOSPHATASE 2 (1 of 1)	myo-inositol polyphosphate 5-phosphatase 2	6.73571	1.61703	0.251186	8.69667e-05		3.33423	4.52416	1.34649	1		3.33423	5.41	1.60444	0.936047		3.33423	7.28143	2.14937	0.0522872		3.33423	5.78048	1.71232	1		5PTASE2,AT5PTASE2,IP5PII	AT4G18010.2
Ciclev10016136m.g	PTHR10374:SF17 - GLYOXALASE I HOMOLOG (1 of 3)	glyoxalase I homolog	249.596	62.5728	0.250997	1.02171e-07		220.007	95.6924	0.435209	0.000218609		220.007	106.671	0.485089	0.0162901		220.007	212.745	0.967009	1		220.007	174.905	0.795092	1		ATGLX1,GLX1	AT1G11840.6
Ciclev10001037m.g	PTHR28259:SF1 - UPF0695 MEMBRANE PROTEIN YOR390W-RELATED (1 of 1)	camphor resistance CrcB family protein	3.70897	0.852446	0.250053	0.000154286		3.50282	4.87908	1.38199	1		3.50282	2.42841	0.701786	0.437394		3.50282	4.57034	1.2963	1		3.50282	4.04973	1.1518	1			AT2G41705.2
Ciclev10011790m.g	PTHR15852:SF20 - CHAPERONE PROTEIN DNAJ-LIKE PROTEIN (1 of 1)	chaperone protein dnaJ-related	74.6264	18.557	0.249671	8.11405e-08		60.4161	82.7398	1.36889	1		60.4161	37.8855	0.627692	0.0286511		60.4161	35.6499	0.59075	0.193792		60.4161	43.6442	0.722852	1			AT2G38000.1
Ciclev10011622m.g	K00012 - UDPglucose 6-dehydrogenase (UGDH, ugd) (1 of 3)	UDP-glucose 6-dehydrogenase family protein	249.85	62.2997	0.249648	7.17811e-08		153.813	190.612	1.23909	1		153.813	142.846	0.928747	0.391228		153.813	147.544	0.959271	1		153.813	139.133	0.904626	1			AT5G15490.1
Ciclev10001048m.g	PTHR12864//PTHR12864:SF23 - RAN BINDING PROTEIN 9-RELATED // SUBFAMILY NOT NAMED (1 of 1)	SPla/RYanodine receptor (SPRY) domain-containing protein	5.58847	1.31634	0.248985	0.00035309		1.73457	4.67717	2.60397	0.172652		1.73457	1.18449	0.70016	0.96972		1.73457	2.74634	1.55151	0.957713		1.73457	1.39857	0.816852	1			AT4G06536.1
Ciclev10031020m.g	K14508 - regulatory protein NPR1 (NPR1) (1 of 17)	NPR1-like protein 3	47.2758	11.6915	0.248893	6.5161e-08		34.1932	29.0177	0.849079	0.0611795		34.1932	19.9562	0.584843	0.0138612		34.1932	31.0018	0.906937	1		34.1932	34.5377	1.01004	1		ATNPR3,NPR3	AT5G45110.1
Ciclev10005807m.g	K13458 - disease resistance protein (RAR1) (1 of 1)	protein binding;zinc ion binding	52.0763	12.8615	0.248417	7.26518e-07		52.6048	23.6162	0.449982	0.0154298		52.6048	24.0732	0.458652	0.0143802		52.6048	54.8854	1.04327	1		52.6048	43.6903	0.830859	1		ATRAR1,PBS2,RAR1,RPR2	AT5G51700.1
Ciclev10011260m.g	K03283 - heat shock 70kDa protein 1/8 (HSPA1_8) (1 of 9)	heat shock cognate protein 70-1	214.481	53.2025	0.248402	2.84926e-08		171.335	80.6067	0.470771	2.18472e-05		171.335	116.163	0.678174	0.0500741		171.335	119.267	0.696283	0.624277		171.335	239.899	1.39994	1		AT-HSC70-1,HSC70,HSC70-1,HSP70-1	AT5G02500.1
Ciclev10001807m.g	PTHR31509:SF2 - F2E2.8 (1 of 1)	calcium-binding EF hand family protein	105.727	26.1625	0.248166	2.40417e-07		87.059	76.9088	0.883544	0.241502		87.059	56.344	0.647598	0.0258663		87.059	91.8824	1.05534	1		87.059	63.7623	0.73271	1			AT5G28830.1
Ciclev10032213m.g	PTHR10264//PTHR10264:SF93 - BAND 7 PROTEIN-RELATED // SUBFAMILY NOT NAMED (1 of 2)	SPFH/Band 7/PHB domain-containing membrane-associated protein family	512.331	126.95	0.247936	5.50367e-08		340.771	293.183	0.86039	0.263329		340.771	209.137	0.613828	0.025899		340.771	284.317	0.834382	1		340.771	345.143	1.01282	1			AT1G69840.5
Ciclev10001170m.g	2.7.1.158 - Inositol-pentakisphosphate 2-kinase / IP5 2-kinase (1 of 1)	Inositol-pentakisphosphate 2-kinase family protein	6.43654	1.51659	0.247316	6.44924e-05		4.25633	2.75764	0.655974	0.137932		4.25633	3.08117	0.73024	0.645993		4.25633	4.37044	1.0262	1		4.25633	4.477	1.05066	1			AT1G22100.1
Ciclev10005529m.g	PTHR10183 - CALPAIN (1 of 4)	Calcium-binding EF-hand family protein	164.012	40.4556	0.247121	7.10585e-08		143.69	179.17	1.24675	1		143.69	80.3903	0.559777	0.0740317		143.69	118.521	0.824962	1		143.69	101.789	0.708594	1			AT3G10300.3
Ciclev10015246m.g	K01988 - lactosylceramide 4-alpha-galactosyltransferase (A4GALT) (1 of 6)	alpha 1,4-glycosyltransferase family protein	10.1217	2.42593	0.247114	3.1233e-05		3.05979	4.30645	1.39454	0.919461		3.05979	7.74274	2.48204	0.15061		3.05979	4.11282	1.33326	1		3.05979	5.54565	1.78672	1			AT1G61050.1
Ciclev10016002m.g	PTHR22939:SF76 - PROTEASE DO-LIKE 5, CHLOROPLASTIC (1 of 1)	DEGP protease 5	13.8951	3.35514	0.246882	4.95564e-05		9.71829	5.25368	0.545276	0.072227		9.71829	4.51097	0.46963	0.112226		9.71829	5.00135	0.519576	0.31883		9.71829	6.28083	0.649892	1		DEG5,DEGP5,HHOA	AT4G18370.1
Ciclev10021067m.g	PTHR24078:SF280 - MYB TRANSCRIPTION FACTOR (1 of 1)	myb-like transcription factor family protein	113.421	27.9067	0.24671	3.57147e-08		104.015	136.854	1.31541	1		104.015	66.9528	0.644025	0.0237537		104.015	70.0621	0.67389	0.428148		104.015	75.3185	0.724376	1			AT5G47390.1
Ciclev10004326m.g	PTHR33115:SF3 - ARM REPEAT SUPERFAMILY PROTEIN-RELATED (1 of 1)	ARM repeat superfamily protein	3.84331	0.871641	0.246402	0.000211671		1.96767	3.70039	1.83801	0.792835		1.96767	7.95705	3.89668	0.00846814		1.96767	2.40013	1.20916	1		1.96767	5.08222	2.50631	0.9733			AT5G18980.1
Ciclev10022327m.g	PTHR10126//PTHR10126:SF23 - TATA-BOX BINDING PROTEIN // SUBFAMILY NOT NAMED (1 of 1)		46.4185	11.3565	0.246278	2.93338e-06		67.8388	25.9044	0.382761	0.000359348		67.8388	66.8811	0.985903	0.839486		67.8388	125.423	1.84759	0.147294		67.8388	63.1596	0.931125	1			AT4G23880.1
Ciclev10024511m.g	PTHR11017//PTHR11017:SF174 - LEUCINE-RICH REPEAT-CONTAINING PROTEIN // SUBFAMILY NOT NAMED (1 of 21)	disease resistance protein (TIR-NBS-LRR class), putative	4.43747	1.01703	0.246179	0.000223621		2.2834	4.45456	1.91095	0.939279		2.2834	1.5333	0.685282	0.441528		2.2834	2.22529	0.975619	1		2.2834	2.58017	1.12452	1			AT5G17680.1
Ciclev10022162m.g	PTHR21136//PTHR21136:SF73 - SNARE PROTEINS // SUBFAMILY NOT NAMED (1 of 2)	vesicle-associated membrane protein 726	161.439	39.5741	0.2456	1.76582e-07		166.409	236.17	1.41896	1		166.409	70.5621	0.424374	0.0244904		166.409	148.152	0.890354	1		166.409	152.459	0.916223	1		ATVAMP726,VAMP726	AT1G04760.1
Ciclev10011774m.g	PTHR31558:SF3 - CW14 PROTEIN (1 of 2)	Protein of unknown function (DUF1336)	5.4399	1.25699	0.244948	0.000119198		2.25443	6.66782	2.87451	0.132875		2.25443	3.73697	1.62968	1		2.25443	2.93994	1.29116	1		2.25443	3.04311	1.33498	1		CW14	AT1G59650.1
Ciclev10018996m.g	PTHR10774:SF80 - CALCIUM-DEPENDENT LIPID-BINDING DOMAIN-CONTAINING PROTEIN (1 of 1)	Calcium-dependent lipid-binding (CaLB domain) family protein	28.3081	6.85618	0.244866	8.95302e-08		10.5739	16.9013	1.59278	1		10.5739	15.2468	1.43778	1		10.5739	4.37216	0.418979	0.592647		10.5739	11.1501	1.05398	1		NTMC2T6.1,NTMC2TYPE6.1	AT1G53590.1
Ciclev10003317m.g	PTHR31384:SF28 - AUXIN RESPONSE FACTOR 1 (1 of 2)	auxin response factor 1	4.47179	1.01867	0.24469	0.000735696		1.06087	0.642378	0.639499	0.659547		1.06087	0.550093	0.560003	1		1.06087	0.655425	0.650738	1		1.06087	0.851043	0.819247	1		ARF1	AT1G59750.1
Ciclev10031672m.g	PTHR32010:SF6 - PHOTOSYSTEM II STABILITY/ASSEMBLY FACTOR HCF136, CHLOROPLASTIC (1 of 1)	photosystem II stability/assembly factor, chloroplast (HCF136)	21.6668	5.21188	0.244035	1.43789e-06		21.6835	15.1044	0.697976	0.0659651		21.6835	16.4334	0.758988	0.367888		21.6835	21.5358	0.993219	1		21.6835	20.3827	0.940287	1		HCF136	AT5G23120.1
Ciclev10024949m.g	2.2.1.7 - 1-deoxy-D-xylulose-5-phosphate synthase / DXP-synthase (1 of 4)	Deoxyxylulose-5-phosphate synthase	260.784	62.5968	0.240325	0.000177236		47.6685	79.4007	1.66429	0.5807		47.6685	96.6892	2.02622	0.289155		47.6685	119.301	2.49958	0.00236579		47.6685	65.3209	1.36954	1		CLA,CLA1,DEF,DXPS2,DXS	AT4G15560.1
Ciclev10023412m.g	1.3.1.102 - 2-alkenal reductase (NADP(+)) / NADPH-dependent alkenal/one oxidoreductase (1 of 5)	Zinc-binding dehydrogenase family protein	162.555	38.5931	0.237885	2.16244e-07		106.218	64.7347	0.60982	0.0135286		106.218	58.7985	0.553985	0.0357241		106.218	106.126	0.999137	1		106.218	69.9502	0.658875	1			AT3G03080.1
Ciclev10014329m.g	PF00069//PF01453 - Protein kinase domain (Pkinase) // D-mannose binding lectin (B_lectin) (1 of 21)	receptor-like protein kinase 1	8.23109	1.87701	0.237305	4.22864e-06		3.88142	10.2512	2.59988	0.115634		3.88142	6.3031	1.60825	1		3.88142	5.99353	1.53049	0.780939		3.88142	4.18954	1.07739	1		RLK1	AT5G60900.1
Ciclev10005013m.g	PF01535//PF13041//PF14432 - PPR repeat (PPR) // PPR repeat family (PPR_2) // DYW family of nucleic acid deaminases (DYW_deaminase) (1 of 66)	mitochondrial RNAediting factor 1	6.1024	1.3616	0.235651	0.00069127		1.64026	2.87031	1.70682	1		1.64026	2.56667	1.53234	1		1.64026	2.36557	1.41678	1		1.64026	2.35146	1.40868	1		MEF1	AT5G52630.1
Ciclev10021613m.g	K15095 - (+)-neomenthol dehydrogenase (E1.1.1.208) (1 of 5)	NAD(P)-binding Rossmann-fold superfamily protein	18.453	4.25945	0.234972	6.20617e-05		7.63018	5.01093	0.661166	0.328412		7.63018	5.25904	0.693262	0.578771		7.63018	4.75708	0.628326	0.842145		7.63018	7.50268	0.983506	1			AT3G61220.1
Ciclev10013655m.g	PTHR11746//PTHR11746:SF90 - O-METHYLTRANSFERASE // SUBFAMILY NOT NAMED (1 of 9)	O-methyltransferase family protein	161.451	37.6922	0.233934	8.81016e-08		135.085	85.064	0.629981	0.0152619		135.085	93.1173	0.689553	0.0705996		135.085	141.683	1.04881	1		135.085	80.5495	0.596586	1			AT3G53140.1
Ciclev10005800m.g	PF06017 - Unconventional myosin tail, actin- and lipid-binding (Myosin_TH1) (1 of 1)	myosin heavy chain-related	57.3394	13.3212	0.233658	0.000349239		57.8447	40.3966	0.698884	0.0758357		57.8447	24.4402	0.42351	0.00512553		57.8447	42.954	0.743019	0.759383		57.8447	47.0732	0.814106	1			AT5G53310.1
Ciclev10008799m.g	PTHR35769:SF2 - CALCINEURIN-LIKE METALLO-PHOSPHOESTERASE SUPERFAMILY PROTEIN (1 of 1)	Calcineurin-like metallo-phosphoesterase superfamily protein	73.245	17.0096	0.233276	8.12811e-08		87.9823	80.4168	0.914108	0.283803		87.9823	35.06	0.399172	0.000371578		87.9823	57.1506	0.649967	0.371356		87.9823	52.9241	0.601983	1			AT5G58200.2
Ciclev10012108m.g	PTHR31358:SF10 - TARGETING PROTEIN FOR XKLP2-LIKE PROTEIN (1 of 3)	TPX2 (targeting protein for Xklp2) protein family	46.5962	10.769	0.232759	1.29923e-05		16.536	23.7204	1.43185	1		16.536	11.9288	0.723055	0.187356		16.536	9.01281	0.547775	0.159398		16.536	21.1267	1.27595	1			AT2G35880.1
Ciclev10013984m.g	K02108 - F-type H+-transporting ATPase subunit a (ATPF0A, atpB) (1 of 1)	ATPase, F0 complex, subunit A protein	168.655	38.977	0.23156	5.03789e-05		71.8679	31.945	0.445269	1.09428e-05		71.8679	41.2654	0.574776	0.0395235		71.8679	61.0786	0.850083	1		71.8679	142.515	1.98165	1			ATCG00150.1
Ciclev10002415m.g	K13065 - shikimate O-hydroxycinnamoyltransferase (E2.3.1.133, HCT) (1 of 12)	hydroxycinnamoyl-CoA shikimate/quinate hydroxycinnamoyl transferase	46.5366	10.6901	0.231365	4.43056e-08		7.14003	11.2041	1.56133	1		7.14003	17.6026	2.44511	0.486009		7.14003	7.25045	1.01525	1		7.14003	8.04106	1.12445	1		HCT	AT5G48930.1
Ciclev10002074m.g	PTHR32278:SF2 - F-BOX PROTEIN PP2-B13-RELATED (1 of 4)	phloem protein 2-B15	21.6482	4.92126	0.230881	6.94953e-05		4.5165	6.13305	1.35017	0.950232		4.5165	3.53974	0.78842	1		4.5165	3.19353	0.713427	1		4.5165	4.92836	1.08922	1		AtPP2-B15,PP2-B15	AT1G09155.1
Ciclev10000155m.g	PTHR27000:SF182 - LEUCINE-RICH RECEPTOR-LIKE PROTEIN KINASE (1 of 2)	Leucine-rich receptor-like protein kinase family protein	33.3299	7.57446	0.229569	4.32539e-09		10.0745	19.2285	1.8997	0.649399		10.0745	9.88581	0.981455	0.580308		10.0745	15.1633	1.50015	0.67807		10.0745	10.7837	1.06971	1		LRR XI-23,RLK7	AT1G09970.1
Ciclev10026346m.g	PTHR10286:SF13 - INORGANIC PYROPHOSPHATASE-LIKE PROTEIN (1 of 2)	pyrophosphorylase 2	57.1293	13.0317	0.229457	8.09853e-09		53.7036	111.767	2.07917	0.0978341		53.7036	20.7387	0.387311	0.0150612		53.7036	33.3243	0.621227	0.300633		53.7036	43.1212	0.803315	1		AtPPa2,PPa2	AT2G18230.1
Ciclev10026493m.g	PF05553 - Cotton fibre expressed protein (DUF761) (1 of 30)		186.89	42.6676	0.228716	1.37065e-05		72.0759	25.9029	0.360271	5.31449e-06		72.0759	35.4792	0.492951	0.000770809		72.0759	61.3542	0.851451	1		72.0759	65.5065	0.90898	1			AT1G52140.1
Ciclev10029294m.g	PF00643 - B-box zinc finger (zf-B_box) (1 of 19)	B-box zinc finger family protein	11.0803	2.44701	0.227813	0.000153375		4.93407	4.06202	0.82677	0.63302		4.93407	5.29044	1.07079	1		4.93407	11.9176	2.38724	0.052391		4.93407	8.71212	1.7505	1			AT4G39070.1
Ciclev10012355m.g	PTHR12329:SF15 - BAG FAMILY MOLECULAR CHAPERONE REGULATOR 4 (1 of 1)	BCL-2-associated athanogene 4	45.2167	10.2146	0.227612	3.2509e-08		19.6823	24.7068	1.25399	1		19.6823	27.2784	1.38398	1		19.6823	22.4035	1.13755	1		19.6823	23.0366	1.16956	1		ATBAG4,BAG4	AT3G51780.1
Ciclev10027600m.g	PF01453//PF07714//PF08276 - D-mannose binding lectin (B_lectin) // Protein tyrosine kinase (Pkinase_Tyr) // PAN-like domain (PAN_2) (1 of 4)	lectin protein kinase family protein	3.01366	0.607093	0.227094	0.000575244		0.695416	1.62233	2.16532	0.807366		0.695416	0.981978	1.36027	1		0.695416	0.517096	0.775815	1		0.695416	1.20646	1.64248	1		CES101	AT3G16030.1
Ciclev10027708m.g	PTHR10218:SF222 - EXTRA-LARGE GUANINE NUCLEOTIDE-BINDING PROTEIN 1 (1 of 3)	extra-large G-protein 1	3.90966	0.807434	0.226312	2.14488e-06		0.911444	2.94308	3.00865	0.176776		0.911444	1.29093	1.37519	1		0.911444	1.12331	1.20947	1		0.911444	1.1685	1.25414	1		ATXLG1,XLG1	AT2G23460.1
Ciclev10021650m.g	PF05097 - Protein of unknown function (DUF688) (DUF688) (1 of 8)	Protein of unknown function (DUF688)	19.8549	4.40707	0.225863	7.45811e-06		8.76795	9.28862	1.05871	1		8.76795	5.93335	0.680354	0.360645		8.76795	8.83482	1.00754	1		8.76795	7.63913	0.872708	1		MEE47	AT4G00950.1
Ciclev10019904m.g	PTHR13683//PTHR13683:SF276 - ASPARTYL PROTEASES // SUBFAMILY NOT NAMED (1 of 1)	Eukaryotic aspartyl protease family protein	10.3207	2.2531	0.225811	0.000953818		3.45651	2.02026	0.596163	0.0652095		3.45651	1.41022	0.424636	0.0686521		3.45651	2.03998	0.601707	0.887331		3.45651	4.8724	1.39811	1			AT4G16563.1
Ciclev10008142m.g	PTHR24193:SF70 - AAA-TYPE ATPASE FAMILY PROTEIN / ANKYRIN REPEAT FAMILY PROTEIN (1 of 1)	AAA-type ATPase family protein / ankyrin repeat family protein	58.2583	13.0572	0.225455	3.33246e-06		19.8262	35.1335	1.7682	0.835934		19.8262	44.5154	2.23903	0.31165		19.8262	19.0593	0.961513	1		19.8262	23.2271	1.17067	1			AT3G24530.1
Ciclev10029655m.g	PTHR31568:SF3 - CYSTM1 FAMILY PROTEIN A-RELATED (1 of 1)	proline-rich family protein	129.99	29.2085	0.225295	7.35893e-10		121.793	75.202	0.617772	0.148822		121.793	68.9496	0.566478	0.0793975		121.793	146.379	1.2017	1		121.793	120.852	0.992285	1			AT2G41420.1
Ciclev10007857m.g	PTHR11654//PTHR11654:SF161 - OLIGOPEPTIDE TRANSPORTER-RELATED // SUBFAMILY NOT NAMED (1 of 6)	Major facilitator superfamily protein	42.726	9.50006	0.224164	0.000793207		16.8187	16.8372	1.00109	1		16.8187	23.5467	1.39766	0.877518		16.8187	21.8842	1.2994	0.835409		16.8187	15.7558	0.937177	1			AT1G52190.1
Ciclev10001756m.g	PTHR14217:SF3 - INOSITOL-TETRAKISPHOSPHATE 1-KINASE 2-RELATED (1 of 1)	Inositol 1,3,4-trisphosphate 5/6-kinase family protein	26.4711	5.84	0.223551	1.67561e-09		13.5303	24.174	1.78088	0.797693		13.5303	14.3318	1.0588	0.774165		13.5303	12.7043	0.9394	1		13.5303	12.7722	0.944382	1			AT4G08170.2
Ciclev10026650m.g	K12399 - AP-3 complex subunit sigma (AP3S) (1 of 1)		68.4223	15.1874	0.223101	4.6437e-08		58.012	24.6099	0.425211	0.137801		58.012	24.0148	0.414971	0.274652		58.012	30.1749	0.520974	0.400502		58.012	48.5608	0.837362	1			AT4G37700.1
Ciclev10024853m.g	PTHR27003:SF44 - LRR RECEPTOR-LIKE SERINE/THREONINE-PROTEIN KINASE MEE39-RELATED (1 of 2)	Leucine-rich repeat transmembrane protein kinase protein	3.54176	0.70952	0.222288	0.000591968		2.69271	2.65938	0.988065	0.843323		2.69271	1.44922	0.554736	0.338013		2.69271	2.09044	0.784343	1		2.69271	2.12407	0.796384	1			AT4G29990.1
Ciclev10027291m.g	2.5.1.115 - Homogentisate phytyltransferase / HPT (1 of 11)	homogentisate phytyltransferase 1	19.1061	4.16781	0.222211	3.04737e-06		4.84327	4.73668	0.978437	0.685373		4.84327	2.73263	0.573029	0.326742		4.84327	4.18014	0.865852	0.570529		4.84327	5.56177	1.14535	1		ATHPT,HPT1,TPT1,VTE2	AT2G18950.1
Ciclev10012250m.g	PTHR21290//PTHR21290:SF29 - SPHINGOMYELIN SYNTHETASE // SUBFAMILY NOT NAMED (1 of 2)	Arabidopsis Inositol phosphorylceramide synthase 1	129.08	28.5238	0.22158	3.06239e-07		67.4831	150.004	2.22103	0.101346		67.4831	53.3771	0.791279	0.16316		67.4831	106.711	1.58043	0.576166		67.4831	64.598	0.95731	1		AtIPCS1	AT3G54020.1
Ciclev10025114m.g	PTHR19375:SF229 - HEAT SHOCK 70 KDA PROTEIN 5 (1 of 2)	heat shock protein 70B	18.8042	4.08048	0.22114	3.42392e-08		0.831947	2.63776	2.93768	0.531172		0.831947	0.867296	1.03793	1		0.831947	0.870369	1.04123	1		0.831947	2.13644	2.39975	1		Hsp70b	AT1G16030.1
Ciclev10004634m.g	PTHR16254:SF9 - K(+) EFFLUX ANTIPORTER 5 (1 of 1)	K+ efflux antiporter 5	14.0496	3.01708	0.220295	5.07217e-07		9.56096	19.08	1.98531	0.454297		9.56096	13.3215	1.38925	1		9.56096	9.57735	1.0017	1		9.56096	9.18965	0.961566	1		ATKEA5,KEA5	AT5G51710.1
Ciclev10020762m.g	PTHR24413:SF75 - BTB/POZ AND TAZ DOMAIN-CONTAINING PROTEIN 2 (1 of 1)	BTB and TAZ domain protein 1	39.4812	8.58108	0.219323	0.00045918		10.0336	3.70699	0.375679	0.0016296		10.0336	5.769	0.579161	0.0586611		10.0336	4.99005	0.502294	0.111229		10.0336	6.25061	0.626687	1		BT1	AT5G63160.1
Ciclev10021134m.g	K04569 - copper chaperone for superoxide dismutase (CCS) (1 of 1)	copper chaperone for SOD1	40.2506	8.74531	0.219211	9.24541e-08		47.8157	47.5125	0.993671	0.592257		47.8157	30.9364	0.647729	0.0967348		47.8157	36.9271	0.772754	0.910563		47.8157	42.3788	0.886532	1		ATCCS,CCS	AT1G12520.1
Ciclev10014448m.g	PTHR22753:SF8 - ESTERASE/LIPASE/THIOESTERASE FAMILY PROTEIN-RELATED (1 of 7)	Esterase/lipase/thioesterase family protein	16.6992	3.57692	0.218875	3.79195e-08		3.86028	6.43102	1.64913	0.878012		3.86028	9.43383	2.40737	0.311706		3.86028	9.43203	2.40691	0.0404667		3.86028	6.36694	1.63295	1			AT5G41120.1
Ciclev10021043m.g	5.3.1.13 - Arabinose-5-phosphate isomerase / Phosphoarabinoisomerase (1 of 1)	Sugar isomerase (SIS) family protein	45.0596	9.76667	0.218485	1.01812e-07		21.5755	17.2783	0.801746	0.15941		21.5755	24.0914	1.11607	0.952641		21.5755	19.8264	0.919304	1		21.5755	21.3201	0.988215	1			AT3G54690.1
Ciclev10014209m.g	1.13.11.12 - Linoleate 13S-lipoxygenase / Lipoxidase (1 of 11)	lipoxygenase 2	11.607	2.45553	0.21829	0.000297459		1.34069	3.21084	2.29809	1		1.34069	0.520424	0.430642	1		1.34069	3.08099	2.20796	0.979599		1.34069	0	0.069411	1		ATLOX2,LOX2	AT3G45140.1
Ciclev10004951m.g	PTHR24343:SF102 - CBL-INTERACTING SERINE/THREONINE-PROTEIN KINASE 7 (1 of 2)	CBL-interacting protein kinase 4	56.8605	12.319	0.218028	0.000155726		14.3243	22.4594	1.56399	1		14.3243	18.686	1.30238	1		14.3243	17.4981	1.22003	1		14.3243	19.9664	1.39115	1		CIPK4,SnRK3.3	AT4G14580.1
Ciclev10014472m.g	PTHR24006:SF466 - F-BOX/LRR-REPEAT PROTEIN 18 (1 of 2)	RNI-like superfamily protein	20.5044	4.38283	0.217566	1.47771e-05		9.3145	5.91086	0.638469	0.00889985		9.3145	4.29727	0.467075	0.0331917		9.3145	6.59027	0.710635	0.793493		9.3145	9.46761	1.01626	1		MAX2,ORE9,PPS	AT2G42620.1
Ciclev10027951m.g	2.7.11.1 - Non-specific serine/threonine protein kinase / Threonine-specific protein kinase (1 of 1276)	Protein kinase superfamily protein	4.59989	0.922466	0.217551	1.43991e-05		1.50418	1.07402	0.731847	0.30813		1.50418	1.33693	0.895738	1		1.50418	0.674772	0.482969	0.622546		1.50418	0.626154	0.452662	1			AT1G49730.1
Ciclev10032149m.g	PTHR11614:SF92 - ALPHA/BETA-HYDROLASES SUPERFAMILY PROTEIN-RELATED (1 of 2)	alpha/beta-Hydrolases superfamily protein	178.272	38.6266	0.217111	2.44575e-09		46.2539	29.3957	0.636316	0.0125673		46.2539	48.649	1.05167	1		46.2539	66.8636	1.44462	0.558648		46.2539	62.4026	1.34838	1			AT2G39420.1
Ciclev10021714m.g	PTHR10791//PTHR10791:SF57 - RAG1-ACTIVATING PROTEIN 1 // SUBFAMILY NOT NAMED (1 of 1)	Nodulin MtN3 family protein	4.52931	0.902501	0.216555	0.00117005		2.99243	5.4912	1.80803	0.962535		2.99243	1.29364	0.450661	0.246842		2.99243	1.08857	0.384349	0.213284		2.99243	0.822313	0.298249	1			AT3G14770.1
Ciclev10020949m.g	PTHR10584:SF168 - F14I3.3 PROTEIN-RELATED (1 of 2)	pfkB-like carbohydrate kinase family protein	47.7297	10.2535	0.216466	8.38007e-08		28.6773	71.2342	2.47883	0.0736208		28.6773	65.7439	2.28805	0.0887095		28.6773	29.8822	1.04187	1		28.6773	25.4125	0.886548	1			AT3G59480.1
Ciclev10012747m.g	KOG4373 - Predicted 3'-5' exonuclease (1 of 2)	Polynucleotidyl transferase, ribonuclease H-like superfamily protein	55.8094	11.9695	0.215875	0.000890351		46.4274	43.4686	0.936406	0.573764		46.4274	20.4374	0.441404	0.00473981		46.4274	47.576	1.02469	1		46.4274	37.6628	0.811624	1			AT3G12440.1
Ciclev10022169m.g	PTHR36359:SF1 - RESISTANCE TO PHYTOPHTHORA 1 PROTEIN (1 of 1)	resistance to phytophthora 1	5.49918	1.10818	0.215778	0.00135501		11.8492	5.06041	0.431862	0.00854843		11.8492	4.38404	0.375258	0.0479804		11.8492	5.04587	0.430645	0.0321273		11.8492	9.93417	0.839735	1		RPH1	AT2G48070.1
Ciclev10012690m.g	PF14009 - Domain of unknown function (DUF4228) (DUF4228) (1 of 34)	plastid movement impaired 2	224.679	48.3673	0.215622	8.63028e-09		168.224	102.893	0.611873	0.00178029		168.224	129.297	0.768738	0.189215		168.224	181.938	1.08147	1		168.224	156.136	0.928187	1		PMI2	AT1G66480.1
Ciclev10017132m.g	K11253 - histone H3 (H3) (1 of 9)	Histone superfamily protein	21.709	4.58326	0.21474	5.63386e-05		10.7041	8.83168	0.826691	0.701077		10.7041	6.39764	0.601403	0.482305		10.7041	17.5293	1.63172	0.798186		10.7041	14.4528	1.34697	1			AT1G09200.1
Ciclev10002486m.g	PF00067 - Cytochrome P450 (p450) (1 of 339)	cytochrome P450, family 82, subfamily C, polypeptide 4	8.01856	1.6432	0.214718	7.2814e-07		10.5729	14.6382	1.38091	1		10.5729	14.4833	1.36639	1		10.5729	8.63098	0.818055	1		10.5729	13.4191	1.26668	1		CYP82C4	AT4G31940.1
Ciclev10001563m.g	PTHR31657:SF9 - ETHYLENE-RESPONSIVE TRANSCRIPTION FACTOR CRF5-RELATED (1 of 5)	related to AP2 4	115.283	24.6699	0.214676	0.000118534		53.854	31.6053	0.587635	0.00198341		53.854	31.4352	0.584483	0.022637		53.854	40.9357	0.760569	0.788118		53.854	68.7557	1.27619	1		RAP2.4	AT1G78080.1
Ciclev10029096m.g	PTHR24078:SF193 - DNAJ HOMOLOG SUBFAMILY C MEMBER 2 (1 of 6)	Chaperone DnaJ-domain superfamily protein	70.0468	14.9186	0.214102	1.9743e-07		85.0281	43.7519	0.515128	0.00318858		85.0281	40.8865	0.481469	0.0191918		85.0281	60.4003	0.710697	0.605077		85.0281	67.1433	0.789907	1			AT5G37380.2
Ciclev10011703m.g	PTHR32499:SF3 - FASCICLIN-LIKE ARABINOGALACTAN PROTEIN 15-RELATED (1 of 3)	FASCICLIN-like arabinogalactan protein 17 precursor	3.99816	0.777045	0.214009	0.00142928		1.06899	2.7238	2.4156	0.598956		1.06899	1.86784	1.68337	1		1.06899	0.771641	0.745638	1		1.06899	2.15988	1.9332	1		FLA17	AT5G06390.1
Ciclev10021619m.g	KOG0149 - Predicted RNA-binding protein SEB4 (RRM superfamily) (1 of 7)	RNA-binding (RRM/RBD/RNP motifs) family protein	8.39938	1.71751	0.213841	0.000328278		28.5368	36.1785	1.26685	1		28.5368	15.3848	0.540732	0.0448098		28.5368	10.2162	0.360242	0.00207943		28.5368	16.0839	0.565145	1			AT2G46780.1
Ciclev10025466m.g	PF05678 - VQ motif (VQ) (1 of 25)		32.4081	6.83634	0.213373	8.36509e-10		10.6882	25.8478	2.40519	0.164505		10.6882	17.1864	1.60234	1		10.6882	14.7294	1.37459	1		10.6882	21.6345	2.01465	1			AT3G50910.1
Ciclev10005403m.g	PTHR10015:SF168 - HEAT STRESS TRANSCRIPTION FACTOR B-2A (1 of 1)	heat shock transcription factor B2A	56.0167	11.8359	0.212699	9.84177e-10		33.8398	35.6404	1.05305	0.464267		33.8398	17.9804	0.532718	0.0123032		33.8398	17.971	0.532441	0.113954		33.8398	29.7109	0.878345	1		AT-HSFB2A,HSFB2A	AT5G62020.1
Ciclev10024291m.g	2.7.4.25 - (d)CMP kinase / Deoxycytidylate kinase (1 of 1)	P-loop containing nucleoside triphosphate hydrolases superfamily protein	550.514	116.969	0.212615	3.09118e-09		450.752	168.047	0.372953	9.55928e-07		450.752	249.595	0.553828	0.00319084		450.752	363.206	0.805821	0.946603		450.752	282.422	0.62664	1		PYR6	AT5G26667.1
Ciclev10001399m.g	PTHR11695:SF492 - ALCOHOL DEHYDROGENASE-LIKE 1-RELATED (1 of 2)	Zinc-binding alcohol dehydrogenase family protein	26.0736	5.45008	0.212048	0.000141047		10.0472	17.6164	1.74594	0.864935		10.0472	4.40506	0.44397	0.0376779		10.0472	9.85718	0.981272	1		10.0472	10.2303	1.01804	1			AT1G22440.1
Ciclev10032128m.g	PTHR10366//PTHR10366:SF332 - NAD DEPENDENT EPIMERASE/DEHYDRATASE // SUBFAMILY NOT NAMED (1 of 4)	NAD(P)-binding Rossmann-fold superfamily protein	99.2027	20.9249	0.211725	8.56118e-10		39.456	59.1495	1.49786	0.711763		39.456	24.9437	0.633121	0.226347		39.456	33.6054	0.852093	1		39.456	37.7218	0.956158	1			AT5G19440.1
Ciclev10019040m.g	PTHR10811//PTHR10811:SF17 - FRINGE-RELATED // SUBFAMILY NOT NAMED (1 of 1)	fringe-related protein	75.08	15.8109	0.211638	4.49795e-09		40.4363	38.1438	0.943447	0.362721		40.4363	29.9866	0.742216	0.10159		40.4363	49.1879	1.2159	1		40.4363	44.9763	1.112	1			AT4G00300.1
Ciclev10025834m.g	PTHR22912//PTHR22912:SF183 - DISULFIDE OXIDOREDUCTASE // SUBFAMILY NOT NAMED (1 of 1)	NADPH-dependent thioredoxin reductase A	125.204	26.4009	0.211492	6.69859e-08		44.2948	115.451	2.60279	0.0350358		44.2948	76.01	1.71439	0.851106		44.2948	73.1596	1.65018	0.345983		44.2948	54.4364	1.22844	1		ATNTRA,NTR2,NTRA	AT2G17420.1
Ciclev10025657m.g	KOG2787 - Lanthionine synthetase C-like protein 1 (1 of 1)	GCR2-like 1	26.5893	5.54057	0.211342	5.24166e-09		9.33534	8.27939	0.888086	0.555798		9.33534	7.75317	0.832315	0.63259		9.33534	4.98254	0.538671	0.252586		9.33534	6.6896	0.719593	1		GCL1	AT5G65280.1
Ciclev10000808m.g	1.3.3.8 - Tetrahydroberberine oxidase / THB oxidase (1 of 46)	FAD-binding Berberine family protein	4.84014	0.942429	0.211012	0.000123667		2.29092	2.45707	1.0695	0.755135		2.29092	1.43765	0.643122	0.448369		2.29092	2.23369	0.976066	1		2.29092	1.9827	0.87109	1			AT1G30700.1
Ciclev10003220m.g	PTHR31916:SF3 - ALKALINE/NEUTRAL INVERTASE CINV1-RELATED (1 of 2)	cytosolic invertase 2	31.9646	6.61777	0.209507	1.46728e-07		7.77568	15.9981	2.04402	0.508226		7.77568	13.9149	1.77951	1		7.77568	11.6338	1.48988	1		7.77568	13.61	1.7408	1		CINV2	AT4G09510.1
Ciclev10014505m.g	PTHR24198//PTHR24198:SF77 - ANKYRIN REPEAT AND PROTEIN KINASE DOMAIN-CONTAINING PROTEIN // SUBFAMILY NOT NAMED (1 of 2)	Ankyrin repeat family protein	3.43688	0.640467	0.209356	4.61031e-05		0.688141	1.19994	1.64937	1		0.688141	1.29179	1.76592	1		0.688141	1.00041	1.39621	1		0.688141	1.05631	1.46714	1			AT3G01750.1
Ciclev10019533m.g	PF02365 - No apical meristem (NAM) protein (NAM) (1 of 101)	NAC domain containing protein 2	17.4546	3.57037	0.209083	9.36421e-08		19.8116	44.3836	2.23405	0.198356		19.8116	10.3231	0.523471	0.0190342		19.8116	14.37	0.72671	0.708514		19.8116	17.3806	0.877909	1		anac078,NAC2	AT5G04410.1
Ciclev10010475m.g	PF00560//PF08263//PF13855 - Leucine Rich Repeat (LRR_1) // Leucine rich repeat N-terminal domain (LRRNT_2) // Leucine rich repeat (LRR_8) (1 of 86)	disease resistance family protein / LRR family protein	2.86659	0.518485	0.208484	0.000329701		2.63886	4.54183	1.6948	0.914801		2.63886	1.30059	0.511378	0.204994		2.63886	4.69641	1.75124	0.367467		2.63886	3.94677	1.47753	1			AT2G34930.1
Ciclev10005453m.g	PTHR33428:SF1 - CHLOROPHYLLASE-2, CHLOROPLASTIC (1 of 1)	chlorophyllase 2	12.8191	2.59031	0.208242	1.15993e-07		14.7845	11.282	0.764689	0.132716		14.7845	5.40345	0.369744	0.00775556		14.7845	5.9459	0.406188	0.0176647		14.7845	10.9339	0.7413	1		ATCLH2,CLH2	AT5G43860.1
Ciclev10025991m.g	PTHR21314:SF0 - UPF0553 PROTEIN C9ORF64 (1 of 1)		9.39493	1.87406	0.207907	1.35379e-05		11.0954	12.1318	1.09257	0.743852		11.0954	4.50479	0.41131	0.0644633		11.0954	6.754	0.612214	0.49828		11.0954	5.88083	0.534221	1
Ciclev10025677m.g	PTHR22950:SF291 - AMINO ACID TRANSPORTER PROTEIN-LIKE (1 of 1)	Transmembrane amino acid transporter family protein	137.753	28.321	0.206169	1.16191e-10		48.2076	43.8705	0.910218	0.0900611		48.2076	58.9408	1.22219	0.996155		48.2076	72.5998	1.50493	0.560791		48.2076	62.3713	1.2932	1			AT4G38250.1
Ciclev10014842m.g	PTHR11709//PTHR11709:SF106 - MULTI-COPPER OXIDASE // SUBFAMILY NOT NAMED (1 of 1)	SKU5 similar 4	29.8213	6.06392	0.206005	1.98372e-09		15.7615	10.6849	0.679938	0.275108		15.7615	15.1179	0.959419	0.977186		15.7615	11.5118	0.732071	1		15.7615	10.8232	0.688659	1		sks4	AT4G22010.1
Ciclev10011932m.g	PF00646//PF08268 - F-box domain (F-box) // F-box associated domain (FBA_3) (1 of 14)	F-box family protein	16.4768	3.31021	0.205722	4.8777e-07		6.6897	8.04407	1.19948	1		6.6897	13.5207	2.00608	0.689227		6.6897	10.9106	1.62166	0.607457		6.6897	6.49391	0.971164	1			AT5G49610.1
Ciclev10019174m.g	PTHR31384:SF17 - AUXIN RESPONSE FACTOR 11-RELATED (1 of 1)	auxin response factor 18	4.82024	0.906093	0.20448	3.2667e-07		2.08003	1.44115	0.706939	0.451768		2.08003	3.90016	1.83491	0.677717		2.08003	1.96223	0.945967	1		2.08003	2.68227	1.27626	1		ARF18	AT3G61830.1
Ciclev10023704m.g	PTHR27001:SF160 - PROTEIN KINASE 2A, CHLOROPLASTIC-RELATED (1 of 2)	protein kinase 2B	14.0751	2.79773	0.204424	1.28135e-05		9.69253	11.2667	1.16076	0.9786		9.69253	6.1352	0.63673	0.629431		9.69253	5.97192	0.620056	0.739277		9.69253	7.48859	0.774937	1		APK2B	AT2G02800.1
Ciclev10017693m.g	PF00069//PF08263//PF13855 - Protein kinase domain (Pkinase) // Leucine rich repeat N-terminal domain (LRRNT_2) // Leucine rich repeat (LRR_8) (1 of 45)	Leucine-rich repeat protein kinase family protein	5.09801	0.959932	0.203911	2.8297e-06		1.63733	3.64572	2.15602	0.583573		1.63733	3.00992	1.79006	1		1.63733	2.06408	1.24563	1		1.63733	2.1893	1.31771	1			AT3G47570.1
Ciclev10015146m.g	PTHR31623:SF15 - ACETYL-COA:BENZYLALCOHOL ACETYLTRANFERASE-LIKE PROTEIN-RELATED (1 of 13)	HXXXD-type acyl-transferase family protein	50.9609	10.2703	0.203098	1.13075e-06		12.2046	13.9945	1.14547	1		12.2046	10.2885	0.844282	1		12.2046	8.00251	0.658496	1		12.2046	15.7928	1.29162	1			AT3G26040.1
Ciclev10019747m.g	PTHR23155:SF516 - PLANT INTRACELLULAR RAS-GROUP-RELATED LRR PROTEIN 1-RELATED (1 of 2)	plant intracellular ras group-related LRR 9	5.05613	0.945728	0.202813	2.37224e-05		2.44804	3.31117	1.33875	1		2.44804	3.82505	1.54042	1		2.44804	3.2643	1.32035	1		2.44804	2.50588	1.0227	1		PIRL9	AT3G11330.1
Ciclev10019473m.g	PTHR13683:SF334 - ASPARTYL PROTEASE (1 of 1)	Eukaryotic aspartyl protease family protein	43.2118	8.65916	0.202235	8.25956e-11		23.7913	26.4813	1.11259	0.645723		23.7913	13.6633	0.576079	0.029		23.7913	19.4449	0.818076	1		23.7913	30.298	1.27235	1			AT1G49050.1
Ciclev10015675m.g	PF16719 - SAWADEE domain (SAWADEE) (1 of 4)		4.08711	0.746015	0.202052	0.000205824		1.09175	1.40248	1.26073	1		1.09175	0.95618	0.88624	1		1.09175	0.634278	0.616132	1		1.09175	1.36734	1.23125	1			AT4G25330.1
Ciclev10009335m.g	K00588 - caffeoyl-CoA O-methyltransferase (E2.1.1.104) (1 of 6)	S-adenosyl-L-methionine-dependent methyltransferases superfamily protein	33.8223	6.75367	0.20204	2.28624e-09		28.464	31.8887	1.1199	0.734775		28.464	14.5626	0.513325	0.00593473		28.464	16.7156	0.588699	0.189141		28.464	25.8504	0.908503	1			AT4G26220.1
Ciclev10029176m.g	PTHR32077:SF10 - FASCICLIN-LIKE ARABINOGALACTAN PROTEIN 12 (1 of 3)	Late embryogenesis abundant (LEA) hydroxyproline-rich glycoprotein family	44.8155	8.95651	0.201635	1.12499e-09		31.1453	39.2099	1.25811	1		31.1453	14.2623	0.459663	0.0098697		31.1453	10.5236	0.340005	0.00170173		31.1453	19.7573	0.63553	1			AT2G27260.1
Ciclev10015364m.g	PTHR31717:SF8 - ZINC FINGER PROTEIN CONSTANS-LIKE 10-RELATED (1 of 1)	CONSTANS-like 9	32.5628	6.47909	0.201425	3.00816e-10		9.83291	5.58519	0.572359	0.00834914		9.83291	20.9587	2.12009	0.442409		9.83291	10.0798	1.02486	1		9.83291	13.8148	1.40088	1		COL9	AT3G07650.2
Ciclev10000926m.g	KOG0156 - Cytochrome P450 CYP2 subfamily (1 of 157)	cytochrome P450, family 81, subfamily D, polypeptide 8	4.73232	0.871442	0.20103	0.000240158		1.39233	1.4777	1.05721	1		1.39233	2.10825	1.47974	1		1.39233	1.60905	1.14522	1		1.39233	1.60397	1.14182	1		CYP81D8	AT4G37370.1
Ciclev10003734m.g	PTHR31916:SF3 - ALKALINE/NEUTRAL INVERTASE CINV1-RELATED (1 of 2)	cytosolic invertase 2	48.093	9.58403	0.200943	4.14221e-07		10.3648	24.0142	2.30431	0.522908		10.3648	15.7132	1.51108	1		10.3648	19.6971	1.89178	0.496173		10.3648	21.1583	2.03141	1		CINV2	AT4G09510.1
Ciclev10032803m.g	K19040 - E3 ubiquitin-protein ligase ATL10/75/76/77/78 [EC:6.3.2.19] (ATL76S) (1 of 9)	RING/U-box superfamily protein	19.924	3.92098	0.200808	1.37768e-07		12.2134	6.25499	0.516105	0.0055507		12.2134	21.7167	1.77179	0.66133		12.2134	13.8745	1.1349	1		12.2134	18.2321	1.48879	1			AT3G10910.1
Ciclev10018337m.g	PTHR11926//PTHR11926:SF267 - GLUCOSYL/GLUCURONOSYL TRANSFERASES // SUBFAMILY NOT NAMED (1 of 2)	UDP-glucosyl transferase 71C4	9.01318	1.72967	0.200772	5.54804e-06		8.62281	4.69881	0.550145	0.0843459		8.62281	3.54937	0.418371	0.2164		8.62281	5.3181	0.621142	0.906075		8.62281	8.49235	0.985045	1		UGT71C4	AT1G07250.1
Ciclev10028320m.g	3.1.3.2//3.1.3.41//3.1.3.60 - Acid phosphatase / Phosphomonoesterase // (1 of 1)	purple acid phosphatase 10	14.4817	2.82679	0.200716	5.95189e-08		8.76621	3.88178	0.449096	0.00752926		8.76621	5.54989	0.637239	0.179923		8.76621	11.6102	1.32077	0.937309		8.76621	5.88494	0.675027	1		ATPAP10,PAP10	AT2G16430.2
Ciclev10032400m.g	PTHR10992:SF820 - METHYLESTERASE 1-RELATED (1 of 6)		37.5193	7.42304	0.199978	1.0002e-08		27.8716	25.5233	0.916047	0.465764		27.8716	19.4004	0.697152	0.198672		27.8716	37.5704	1.34674	0.842653		27.8716	26.759	0.960224	1			AT3G51580.1
Ciclev10003772m.g	PF05755 - Rubber elongation factor protein (REF) (REF) (1 of 4)	Rubber elongation factor protein (REF)	260.699	51.9432	0.199553	2.0469e-09		148.989	402.753	2.70209	0.00684502		148.989	119.991	0.805499	0.557871		148.989	124.353	0.834755	1		148.989	143.97	0.966334	1			AT3G05500.1
Ciclev10032029m.g	PF00847 - AP2 domain (AP2) (1 of 128)	Integrase-type DNA-binding superfamily protein	17.3627	3.37901	0.199226	0.000314815		8.32145	11.5856	1.3876	1		8.32145	7.82034	0.940496	0.668036		8.32145	4.44834	0.540089	0.290618		8.32145	8.66019	1.04022	1		AtERF48,DREB2C	AT2G40340.1
Ciclev10019356m.g	PTHR15245:SF11 - PHOSPHATIDYLINOSITOL 3-KINASE-RELATED PROTEIN KINASE (1 of 3)	phosphoinositide 4-kinase gamma 7	12.0013	2.30999	0.199151	6.61282e-07		5.93119	4.6376	0.785516	0.30459		5.93119	2.62092	0.451142	0.0560926		5.93119	2.66127	0.457831	0.0906996		5.93119	5.10166	0.862459	1		ATPI4K GAMMA 7,PI4K GAMMA 7,UBDK GAMMA 7	AT2G03890.1
Ciclev10021198m.g	3.6.1.16 - CDP-glycerol diphosphatase / CDP-glycerol pyrophosphatase (1 of 1)	Calcineurin-like metallo-phosphoesterase superfamily protein	28.5933	5.57037	0.19762	3.27492e-08		7.92485	19.1107	2.3939	0.198646		7.92485	12.3187	1.54753	1		7.92485	9.00168	1.13419	1		7.92485	7.48667	0.945398	1			AT4G24730.2
Ciclev10028278m.g	1.14.13.152 - Geraniol 8-hydroxylase / G10H (1 of 23)	cytochrome P450, family 76, subfamily C, polypeptide 4	104.569	20.5633	0.197417	0.000116559		25.1524	63.2689	2.50942	0.195065		25.1524	32.8054	1.30306	1		25.1524	34.0776	1.35344	0.908436		25.1524	21.8013	0.867296	1		CYP76C4	AT2G45550.1
Ciclev10009052m.g	PTHR13902:SF44 - SERINE/THREONINE-PROTEIN KINASE WNK11-RELATED (1 of 1)	Protein kinase superfamily protein	25.2137	4.88518	0.196936	4.36239e-09		17.0757	13.8034	0.809478	0.429407		17.0757	10.1202	0.595038	0.135025		17.0757	15.5089	0.908779	1		17.0757	14.0908	0.826211	1			AT5G55560.1
Ciclev10022027m.g	PTHR13286//PTHR13286:SF8 - SAP30 // SUBFAMILY NOT NAMED (1 of 1)		5.90579	1.08015	0.196503	4.62419e-07		4.97684	3.47474	0.704128	0.122719		4.97684	4.33755	0.874078	0.717328		4.97684	1.99165	0.411998	0.0803095		4.97684	4.33414	0.873406	1			AT1G75060.1
Ciclev10018785m.g	PF07714//PF11721 - Protein tyrosine kinase (Pkinase_Tyr) // Di-glucose binding within endoplasmic reticulum (Malectin) (1 of 23)	Malectin/receptor-like protein kinase family protein	37.9478	7.3736	0.196427	8.02736e-05		21.8843	25.4948	1.16423	0.901427		21.8843	17.0379	0.779552	0.68054		21.8843	49.2235	2.24358	0.0242498		21.8843	39.4435	1.79872	1		FER	AT3G51550.1
Ciclev10014447m.g	PTHR27007:SF9 - L-TYPE LECTIN-DOMAIN CONTAINING RECEPTOR KINASE VII.1-RELATED (1 of 4)	Concanavalin A-like lectin protein kinase family protein	6.6159	1.21526	0.195843	1.21792e-06		2.02657	5.1632	2.47497	0.839483		2.02657	3.73424	1.80302	1		2.02657	1.73082	0.860925	1		2.02657	3.38404	1.63834	1			AT4G04960.1
Ciclev10012290m.g	K04551 - ubiquitin B (UBB) (1 of 5)	ubiquitin 4	237.245	46.3247	0.1956	1.93997e-11		155.782	259.776	1.66714	0.474838		155.782	171.031	1.09782	1		155.782	239.158	1.53487	0.420879		155.782	260.167	1.66964	1		UBQ4	AT5G20620.1
Ciclev10015243m.g	KOG2922 - Uncharacterized conserved protein (1 of 8)	Protein of unknown function (DUF803)	29.4467	5.65553	0.194794	1.00076e-05		7.01923	19.8495	2.8022	0.0248783		7.01923	15.0497	2.128	0.464315		7.01923	17.0698	2.41175	0.0184436		7.01923	13.2982	1.88197	1			AT3G26670.3
Ciclev10026216m.g	PTHR11157:SF11 - F25A4.4 (1 of 2)	GNS1/SUR4 membrane protein family	158.624	30.7693	0.194484	4.85946e-12		65.1104	25.5898	0.393952	0.0175434		65.1104	24.0199	0.369878	0.12708		65.1104	24.1375	0.371682	0.0513695		65.1104	58.7614	0.902637	1		HOS3-1	AT4G36830.1
Ciclev10032228m.g	PTHR10794:SF52 - CAAX AMINO TERMINAL PROTEASE FAMILY PROTEIN (1 of 1)	CAAX amino terminal protease family protein	7.96141	1.46554	0.194202	5.38995e-06		6.77333	8.16067	1.20184	1		6.77333	4.91695	0.729915	0.310006		6.77333	4.44045	0.66059	0.738571		6.77333	7.69723	1.13442	1			AT3G26085.2
Ciclev10014879m.g	PTHR27000:SF182 - LEUCINE-RICH RECEPTOR-LIKE PROTEIN KINASE (1 of 2)	Leucine-rich receptor-like protein kinase family protein	10.9266	2.03492	0.193616	4.1334e-09		3.77155	4.97132	1.30989	1		3.77155	4.12382	1.09099	0.792037		3.77155	2.18498	0.590197	0.849617		3.77155	2.8661	0.766126	1		LRR XI-23,RLK7	AT1G09970.2
Ciclev10031911m.g	1.14.11.33//4.2.99.18 - DNA oxidative demethylase / Alkylated DNA repair protein // DNA-(apurinic or apyrimidinic site) lyase / Phage-T4 UV endonuclease (1 of 1)	oxidoreductase, 2OG-Fe(II) oxygenase family protein	17.0285	3.19573	0.192412	1.1179e-06		6.75907	15.7209	2.30657	0.279662		6.75907	13.8365	2.03184	0.732033		6.75907	9.77421	1.43958	1		6.75907	8.36525	1.23417	1			AT1G11780.1
Ciclev10033171m.g	PF09495 - Protein of unknown function (DUF2462) (DUF2462) (1 of 1)		88.1018	16.7518	0.191059	2.32114e-09		62.0759	63.0544	1.01574	0.87729		62.0759	46.5184	0.749782	0.437213		62.0759	56.6158	0.912183	1		62.0759	57.7431	0.930313	1
Ciclev10000998m.g	PTHR11802//PTHR11802:SF20 - SERINE PROTEASE FAMILY S10 SERINE CARBOXYPEPTIDASE // SUBFAMILY NOT NAMED (1 of 1)	serine carboxypeptidase-like 42	11.8628	2.17479	0.190154	1.68613e-07		5.69968	4.96721	0.873705	0.399541		5.69968	5.38491	0.945727	0.659376		5.69968	9.61216	1.6746	0.532454		5.69968	5.8026	1.01775	1		scpl42	AT5G42240.1
Ciclev10021941m.g	PTHR23042:SF51 - TRANSCRIPTION FACTOR BHLH47 (1 of 1)	basic helix-loop-helix (bHLH) DNA-binding superfamily protein	54.7088	10.3186	0.19009	1.26866e-09		46.5123	55.5409	1.1937	1		46.5123	34.2092	0.736054	0.121738		46.5123	30.4209	0.654782	0.427467		46.5123	35.1013	0.755193	1		PYE	AT3G47640.2
Ciclev10024830m.g	PF07714//PF11721 - Protein tyrosine kinase (Pkinase_Tyr) // Di-glucose binding within endoplasmic reticulum (Malectin) (1 of 23)	Malectin/receptor-like protein kinase family protein	27.4355	5.12026	0.189583	1.63688e-05		15.5835	28.5275	1.82533	1		15.5835	6.67449	0.431952	0.187535		15.5835	19.443	1.24609	1		15.5835	25.3352	1.62178	1			AT5G39000.1
Ciclev10001494m.g	PTHR10366:SF289 - CHLOROPLAST STEM-LOOP BINDING PROTEIN OF 41 KDA B, CHLOROPLASTIC (1 of 1)	chloroplast RNA binding	32.0852	5.98793	0.189153	1.54709e-09		59.5661	30.4457	0.511945	0.00144233		59.5661	38.6264	0.649052	0.0517699		59.5661	45.5766	0.765536	0.826236		59.5661	47.6375	0.800077	1		CRB,CSP41B	AT1G09340.1
Ciclev10016102m.g	PTHR33595:SF3 - EMB (1 of 3)		14.6637	2.68228	0.188454	3.58051e-05		4.41929	5.14202	1.15992	0.828381		4.41929	7.06253	1.58488	1		4.41929	2.64673	0.607778	1		4.41929	16.8434	3.74912	1			AT3G27250.1
Ciclev10004353m.g	PTHR11062//PTHR11062:SF21 - EXOSTOSIN HEPARAN SULFATE GLYCOSYLTRANSFERASE -RELATED // SUBFAMILY NOT NAMED (1 of 1)	exostosin family protein	3.83188	0.636417	0.187294	5.94923e-05		1.4181	0.957185	0.696387	0.442489		1.4181	1.8903	1.31105	1		1.4181	2.61522	1.78857	0.488126		1.4181	2.58954	1.77165	1			AT3G57630.1
Ciclev10012656m.g	PF04525 - LURP-one-related (LOR) (1 of 23)		44.4417	8.20545	0.186465	1.06672e-05		17.8267	32.7616	1.83311	0.42779		17.8267	16.8002	0.942741	0.648488		17.8267	25.941	1.45264	0.80432		17.8267	23.4769	1.31518	1			AT3G53490.1
Ciclev10031341m.g	1.14.13.134 - Beta-amyrin 11-oxidase / CYP88D6 (1 of 2)	ent-kaurenoic acid hydroxylase 2	41.0985	7.58189	0.18646	4.63625e-11		8.33251	5.9085	0.712539	0.881222		8.33251	6.03809	0.727908	0.437978		8.33251	4.18272	0.507882	0.242344		8.33251	5.62612	0.679053	1		ATKAO2,CYP88A4,KAO2	AT2G32440.2
Ciclev10017067m.g	2.7.11.1 - Non-specific serine/threonine protein kinase / Threonine-specific protein kinase (1 of 1276)	glycine-rich protein	298.196	55.5151	0.186443	3.42305e-11		251.857	90.5419	0.359752	2.42267e-06		251.857	104.444	0.414928	0.000493344		251.857	87.6124	0.348125	0.000157926		251.857	106.865	0.424538	0.431348			AT4G21620.1
Ciclev10002297m.g	PTHR26374:SF208 - ZINC FINGER PROTEIN AZF3-RELATED (1 of 2)	salt tolerance zinc finger	264.268	49.1007	0.186107	1.45639e-07		72.6245	201.237	2.76848	0.00980772		72.6245	154.948	2.13199	0.174982		72.6245	55.3789	0.762864	0.843244		72.6245	125.75	1.73051	1		STZ,ZAT10	AT1G27730.1
Ciclev10000895m.g	1.14.13.53 - 4'-methoxyisoflavone 2'-hydroxylase / Isoflavone 2'-monooxygenase (1 of 1)	cytochrome P450, family 81, subfamily K, polypeptide 1	24.7893	4.51127	0.185272	3.29676e-09		9.67243	8.6937	0.899848	0.460495		9.67243	9.6848	1.00127	0.677721		9.67243	22.9815	2.3619	0.0210211		9.67243	12.3199	1.27092	1		CYP81K1	AT5G10610.1
Ciclev10004870m.g	PTHR31625:SF2 - COUMAROYL-COA:ANTHOCYANIDIN 3-O-GLUCOSIDE-6''-O-COUMAROYLTRANSFERASE 1-RELATED (1 of 4)	HXXXD-type acyl-transferase family protein	77.3541	14.2475	0.185238	7.2442e-08		13.4807	4.60819	0.346684	0.000974188		13.4807	12.1636	0.903017	0.633429		13.4807	5.47634	0.410609	0.0382555		13.4807	15.6002	1.15607	1			AT1G03940.1
Ciclev10027191m.g	PTHR31238:SF46 - GERMIN-LIKE PROTEIN SUBFAMILY T MEMBER 1-RELATED (1 of 1)	RmlC-like cupins superfamily protein	25.8131	4.69462	0.185027	1.18311e-07		14.7511	17.6994	1.19852	1		14.7511	14.8121	1.0041	0.773201		14.7511	13.5157	0.91681	1		14.7511	18.4227	1.24722	1			AT1G18980.1
Ciclev10019339m.g	PTHR11514:SF47 - TRANSCRIPTION FACTOR ABA-INDUCIBLE BHLH-TYPE-RELATED (1 of 1)	basic helix-loop-helix (bHLH) DNA-binding superfamily protein	75.3394	13.8471	0.184878	4.87373e-12		16.9496	19.2506	1.13496	0.497179		16.9496	35.4254	2.08366	0.304429		16.9496	14.0452	0.829652	1		16.9496	20.2201	1.19183	1			AT1G01260.2
Ciclev10000576m.g	PTHR21493//PTHR21493:SF130 - CGI-141-RELATED/LIPASE CONTAINING PROTEIN // SUBFAMILY NOT NAMED (1 of 1)	alpha/beta-Hydrolases superfamily protein	56.9994	10.4433	0.184649	7.11992e-12		19.3649	48.4428	2.49386	0.125461		19.3649	26.1457	1.34836	1		19.3649	31.223	1.6092	0.726953		19.3649	27.1293	1.39889	1		ATPAD4,PAD4	AT3G52430.1
Ciclev10023149m.g	2.5.1.16 - Spermidine synthase / Putrescine aminopropyltransferase (1 of 4)		13.2104	2.35361	0.184338	0.000505197		2.38798	5.49926	2.25052	0.469304		2.38798	6.84993	2.7934	0.708861		2.38798	3.05376	1.2676	1		2.38798	5.04439	2.0677	1
Ciclev10015826m.g	PTHR10165 - LIPID PHOSPHATE PHOSPHATASE (1 of 3)	lipid phosphate phosphatase 3	6.452	1.10776	0.184335	0.000173409		2.81632	7.91183	2.74724	0.183241		2.81632	1.50527	0.550446	0.590766		2.81632	2.69107	0.957054	1		2.81632	2.55928	0.911863	1		ATLPP3,LPP3	AT3G02600.2
Ciclev10001636m.g	PTHR31282:SF27 - WRKY TRANSCRIPTION FACTOR 7-RELATED (1 of 1)	WRKY DNA-binding protein 7	17.9422	3.21876	0.183944	1.49704e-08		12.5896	25.3127	2.00264	0.59637		12.5896	9.87699	0.786233	0.215297		12.5896	5.30548	0.425976	0.0305804		12.5896	10.9179	0.868261	1		ATWRKY7,WRKY7	AT4G24240.1
Ciclev10021726m.g	K13456 - RPM1-interacting protein 4 (RIN4) (1 of 5)	RPM1 interacting protein 4	22.2065	3.99833	0.183728	0.000121899		7.39056	10.8991	1.4684	0.993939		7.39056	6.04623	0.820531	0.54846		7.39056	15.9485	2.14249	0.0654825		7.39056	9.42641	1.27179	1		RIN4	AT3G25070.1
Ciclev10007741m.g	PF00954//PF07714//PF08276//PF11883 - S-locus glycoprotein domain (S_locus_glycop) // Protein tyrosine kinase (Pkinase_Tyr) // PAN-like domain (PAN_2) // Domain of unknown function (DUF3403) (DUF3403) (1 of 1)	receptor kinase 3	2.88867	0.447228	0.183101	0.000165184		1.97603	2.14716	1.08243	1		1.97603	0.992423	0.526207	0.225825		1.97603	2.48376	1.24457	1		1.97603	3.19055	1.58502	1		ARK3,RK3	AT4G21380.1
Ciclev10002336m.g	PF04759 - Protein of unknown function, DUF617 (DUF617) (1 of 9)	Protein of unknown function, DUF617	14.7359	2.61032	0.182687	4.70255e-06		4.84855	6.82789	1.39998	1		4.84855	4.01058	0.830665	0.90206		4.84855	3.96892	0.822245	1		4.84855	5.50209	1.13207	1			AT5G42680.2
Ciclev10025821m.g	PTHR23257:SF535 - PROTEIN KINASE ATN1-LIKE PROTEIN (1 of 1)	Protein kinase superfamily protein	8.38019	1.44611	0.18232	6.80144e-06		3.00978	1.83772	0.623107	0.549498		3.00978	4.58006	1.50495	1		3.00978	2.98712	0.992714	1		3.00978	4.20622	1.38473	1			AT5G66710.1
Ciclev10005384m.g	PTHR22936:SF35 - MEMBRANE PROTEIN-RELATED (1 of 2)	RHOMBOID-like protein 3	29.3397	5.26019	0.182073	1.80759e-10		27.6826	48.2939	1.74188	0.63513		27.6826	23.6298	0.854126	0.591522		27.6826	20.9844	0.758907	1		27.6826	20.3046	0.734439	1		ATRBL3,RBL3	AT5G07250.1
Ciclev10002699m.g	PTHR11991 - TRANSLATIONALLY CONTROLLED TUMOR PROTEIN-RELATED (1 of 2)	translationally controlled tumor protein	117.068	21.1458	0.181329	1.84546e-10		126.343	59.4469	0.470938	0.0203615		126.343	47.1062	0.37334	0.0885968		126.343	86.0307	0.681182	0.722473		126.343	82.5811	0.6539	1		TCTP	AT3G16640.1
Ciclev10007651m.g	PTHR11062:SF84 - EXOSTOSIN FAMILY PROTEIN (1 of 1)	Exostosin family protein	3.46927	0.546442	0.181113	5.11362e-06		0.936604	1.02624	1.08647	0.731962		0.936604	0.571531	0.647818	0.654932		0.936604	0.342613	0.426984	0.413818		0.936604	0.538074	0.615543	1			AT5G19670.1
Ciclev10010766m.g	K04730 - interleukin-1 receptor-associated kinase 1 (IRAK1) (1 of 29)	receptor serine/threonine kinase, putative	6.26197	1.05185	0.181052	0.000417452		3.7455	5.3093	1.40666	0.936571		3.7455	1.68802	0.464965	0.403684		3.7455	4.02996	1.07397	1		3.7455	4.40569	1.17168	1			AT1G70250.1
Ciclev10032525m.g	PTHR31867:SF22 - EXPANSIN-A8 (1 of 3)	Nucleotide-diphospho-sugar transferases superfamily protein	74.3082	13.3703	0.181032	5.27786e-07		42.0646	41.49	0.986373	0.612643		42.0646	27.1913	0.647255	0.0310665		42.0646	26.5603	0.632292	0.338248		42.0646	28.2265	0.671806	1			AT1G64980.1
Ciclev10001614m.g	PF00067 - Cytochrome P450 (p450) (1 of 339)	cytochrome P450, family 82, subfamily C, polypeptide 4	6.64326	1.11869	0.180727	4.85189e-07		9.2021	15.0862	1.63256	0.896133		9.2021	17.5794	1.90058	0.427222		9.2021	5.69243	0.622701	0.475201		9.2021	10.0006	1.08584	1		CYP82C4	AT4G31940.1
Ciclev10006304m.g	PTHR34804:SF1 - CAMP-REGULATED PHOSPHOPROTEIN 19-RELATED PROTEIN (1 of 1)		12.1203	2.10625	0.18054	0.000142718		7.71737	9.343	1.20795	1		7.71737	3.78957	0.497555	0.212792		7.71737	4.86499	0.635123	0.752326		7.71737	7.78101	1.00814	1
Ciclev10000393m.g	PTHR23421:SF67 - BETA-GALACTOSIDASE 10 (1 of 2)	beta-galactosidase 10	7.77885	1.29887	0.177547	6.68715e-08		1.50866	0.847412	0.588947	0.597134		1.50866	2.61241	1.68613	1		1.50866	1.7089	1.12448	1		1.50866	1.42793	0.949816	1		BGAL10	AT5G63810.1
Ciclev10017208m.g	PTHR13169//PTHR13169:SF1 - UBIQUITIN-LIKE PROTEIN 3 HCG-1 PROTEIN // SUBFAMILY NOT NAMED (1 of 1)	membrane-anchored ubiquitin-fold protein 4 precursor	78.6594	13.8339	0.176917	0.000615707		30.778	41.0012	1.33108	1		30.778	22.129	0.719899	0.217303		30.778	35.9186	1.16648	1		30.778	25.7962	0.838663	1		MUB4	AT3G26980.1
Ciclev10021082m.g	PTHR10996:SF155 - D-ISOMER SPECIFIC 2-HYDROXYACID DEHYDROGENASE-LIKE PROTEIN-RELATED (1 of 2)	D-isomer specific 2-hydroxyacid dehydrogenase family protein	3.39534	0.517989	0.176804	8.15102e-05		1.1616	0.478028	0.458169	0.592918		1.1616	0.707543	0.640092	1		1.1616	0.643114	0.589024	1		1.1616	0.692303	0.628013	1			AT2G45630.2
Ciclev10029196m.g	PTHR10003:SF34 - SUPEROXIDE DISMUTASE [CU-ZN] 2, CHLOROPLASTIC (1 of 1)	copper/zinc superoxide dismutase 2	20.0217	3.45745	0.176797	9.26458e-05		12.2766	8.97403	0.73316	0.150244		12.2766	13.4025	1.09097	1		12.2766	10.0869	0.823081	1		12.2766	14.1544	1.15172	1		CSD2,CZSOD2	AT2G28190.1
Ciclev10012859m.g	PTHR10438:SF283 - THIOREDOXIN-LIKE 3-1, CHLOROPLASTIC (1 of 1)	WCRKC thioredoxin 1	67.6657	11.8723	0.176673	7.72837e-10		39.6135	26.0234	0.657796	0.0489806		39.6135	18.4603	0.467355	0.0527961		39.6135	34.2239	0.864288	1		39.6135	33.663	0.850164	1		WCRKC1	AT5G06690.1
Ciclev10032374m.g	PTHR31072:SF4 - TRANSCRIPTION FACTOR TCP20-RELATED (1 of 2)	TEOSINTE BRANCHED 1, cycloidea, PCF (TCP)-domain family protein 20	24.7706	4.2733	0.175842	5.94034e-09		28.4032	14.3645	0.507467	0.0015341		28.4032	11.499	0.406937	0.000853326		28.4032	22.2068	0.782604	0.951645		28.4032	19.2578	0.679142	1		AT-TCP20,ATTCP20,PCF1,TCP20	AT3G27010.1
Ciclev10004473m.g	PTHR10638//PTHR10638:SF35 - COPPER AMINE OXIDASE // SUBFAMILY NOT NAMED (1 of 3)	Copper amine oxidase family protein	3.03736	0.451581	0.17581	0.000299472		0.844384	0.865354	1.0222	1		0.844384	0.427851	0.558937	0.991715		0.844384	0.20715	0.325239	0.368792		0.844384	0.887237	1.04538	1			AT1G31710.1
Ciclev10016504m.g	PTHR12863 - FATTY ACID HYDROXYLASE (1 of 2)	fatty acid hydroxylase 2	8.91738	1.4808	0.175306	3.79964e-06		7.4097	3.16666	0.434991	0.0549036		7.4097	4.41398	0.601086	0.107087		7.4097	3.32364	0.455895	0.171045		7.4097	5.38954	0.730993	1		ATFAH2,FAH2	AT4G20870.1
Ciclev10020681m.g	PTHR16223:SF10 - TRANSCRIPTION FACTOR BHLH128-RELATED (1 of 1)	basic helix-loop-helix (bHLH) DNA-binding superfamily protein	6.40717	1.03475	0.174384	7.09445e-06		6.46096	2.68895	0.425083	0.00374825		6.46096	4.59296	0.715286	0.263619		6.46096	6.56185	1.01538	1		6.46096	6.81904	1.05458	1			AT1G05805.1
Ciclev10011214m.g	PTHR11514:SF43 - TRANSCRIPTION FACTOR MYC3-RELATED (1 of 1)	Basic helix-loop-helix (bHLH) DNA-binding family protein	49.8107	8.57439	0.173798	6.19401e-13		9.87432	10.2304	1.0357	0.336068		9.87432	9.56523	0.969012	0.780248		9.87432	3.89463	0.400491	0.0136265		9.87432	13.59	1.37253	1		ATMYC2,JAI1,JIN1,MYC2,RD22BP1,ZBF1	AT1G32640.1
Ciclev10028241m.g	PTHR32227:SF62 - GLUCOSIDASE-LIKE PROTEIN (1 of 2)	O-Glycosyl hydrolases family 17 protein	74.1394	12.7718	0.173382	4.43707e-12		32.0575	91.3434	2.84361	0.0302208		32.0575	35.485	1.10658	0.499916		32.0575	23.5178	0.73444	0.684748		32.0575	37.5629	1.1712	1			AT5G24318.1
Ciclev10005220m.g	PTHR31194//PTHR31194:SF16 - SHN SHINE , DNA BINDING / TRANSCRIPTION FACTOR // SUBFAMILY NOT NAMED (1 of 2)	cytokinin response factor 4	19.5832	3.30129	0.172802	1.02933e-09		9.24622	3.90946	0.428992	0.00323503		9.24622	12.3887	1.33623	1		9.24622	9.41562	1.01812	1		9.24622	10.8302	1.16948	1		CRF4	AT4G27950.1
Ciclev10025794m.g	3.5.1.49 - Formamidase / Formamide amidohydrolase (1 of 1)	Acetamidase/Formamidase family protein	8.79733	1.43743	0.172797	2.10124e-07		6.32857	4.37856	0.696665	0.163647		6.32857	6.82166	1.0767	1		6.32857	4.20364	0.669454	0.993436		6.32857	7.51827	1.18506	1			AT4G37560.1
Ciclev10029306m.g	PTHR10265:SF22 - CYCLIN-DEPENDENT KINASE INHIBITOR 7 (1 of 1)	Cyclin-dependent kinase inhibitor family protein	14.1109	2.35328	0.172634	5.06387e-06		7.62184	4.71598	0.623683	0.524152		7.62184	20.6397	2.68585	0.0558251		7.62184	12.0097	1.56824	0.771249		7.62184	6.06826	0.798807	1		ICK5,ICN6,KRP7	AT1G49620.1
Ciclev10006049m.g	PTHR21022:SF1 - AROGENATE DEHYDRATASE/PREPHENATE DEHYDRATASE 2, CHLOROPLASTIC (1 of 2)		92.4082	15.8079	0.171962	1.20161e-08		47.3418	32.1104	0.678946	0.44767		47.3418	37.6038	0.794739	0.520193		47.3418	53.3651	1.12696	1		47.3418	45.8229	0.967984	1			AT3G06890.1
Ciclev10004812m.g	PTHR11730:SF39 - AMMONIUM TRANSPORTER 1 MEMBER 2 (1 of 2)	ammonium transporter 1;1	138.587	23.4695	0.169948	5.43581e-08		54.4567	61.8202	1.13497	0.755772		54.4567	78.3099	1.43722	1		54.4567	68.6674	1.26048	0.996707		54.4567	76.2112	1.39875	1		AMT1;1,ATAMT1,ATAMT1;1	AT4G13510.1
Ciclev10005328m.g	K00547 - homocysteine S-methyltransferase (mmuM) (1 of 3)	homocysteine S-methyltransferase 3	60.3732	10.1715	0.169852	0.000614664		26.3178	11.7273	0.447702	0.00126412		26.3178	12.5099	0.477327	0.0134031		26.3178	17.0362	0.648662	0.469814		26.3178	25.2311	0.958866	1		HMT3	AT3G22740.1
Ciclev10021507m.g	PTHR15241 - TRANSFORMER-2-RELATED (1 of 3)	RNA-binding (RRM/RBD/RNP motifs) family protein	57.8996	9.69189	0.168827	5.88516e-13		26.3643	38.913	1.47417	1		26.3643	29.217	1.10779	0.832645		26.3643	35.9711	1.36301	1		26.3643	30.1874	1.14446	1			AT4G35785.3
Ciclev10031364m.g	PTHR13683:SF274 - ASPARTYL PROTEASE FAMILY PROTEIN (1 of 1)	Eukaryotic aspartyl protease family protein	6.37026	0.991045	0.168625	1.96044e-05		1.13178	1.94872	1.66321	0.980803		1.13178	1.79588	1.53913	1		1.13178	0.602192	0.570061	1		1.13178	1.18607	1.04408	1			AT1G25510.1
Ciclev10007435m.g	PF08670 - MEKHLA domain (MEKHLA) (1 of 4)	homeobox gene 8	3.80183	0.557508	0.168512	0.000157797		2.44885	3.0772	1.24652	0.88047		2.44885	1.96025	0.808305	0.757774		2.44885	2.04447	0.841349	1		2.44885	1.65188	0.687322	1		ATHB-8,ATHB8,HB-8	AT4G32880.1
Ciclev10002029m.g	PTHR22952//PTHR22952:SF175 - CAMP-RESPONSE ELEMENT BINDING PROTEIN-RELATED // SUBFAMILY NOT NAMED (1 of 1)	Basic-leucine zipper (bZIP) transcription factor family protein	63.4588	10.5804	0.16804	3.69637e-06		25.5015	19.9409	0.782802	0.0200747		25.5015	19.4663	0.764266	0.127864		25.5015	20.4472	0.802579	1		25.5015	31.0063	1.21502	1			AT5G44080.1
Ciclev10006302m.g	PTHR34804:SF1 - CAMP-REGULATED PHOSPHOPROTEIN 19-RELATED PROTEIN (1 of 1)	cAMP-regulated phosphoprotein 19-related protein	45.1798	7.50857	0.168035	1.7446e-07		16.5038	19.7128	1.19327	0.826474		16.5038	7.62815	0.465446	0.0371493		16.5038	8.08824	0.493156	0.208066		16.5038	1.58564	0.101522	0.0208432			AT4G16146.1
Ciclev10028214m.g	PF06911 - Senescence-associated protein (Senescence) (1 of 3)	Senescence/dehydration-associated protein-related	215.045	35.9867	0.167732	8.5229e-14		152.315	207.079	1.3593	1		152.315	65.9535	0.433378	0.000128123		152.315	54.2329	0.356479	0.000134956		152.315	124.069	0.814676	1		ERD7	AT2G17840.1
Ciclev10011912m.g	PTHR11964:SF16 - S-ADENOSYLMETHIONINE SYNTHASE 4 (1 of 2)	S-adenosylmethionine synthetase family protein	696.518	116.433	0.167284	1.77886e-13		189.996	299.863	1.57796	0.779048		189.996	273.862	1.44118	1		189.996	485.366	2.5538	0.00208846		189.996	259.991	1.36821	1		MAT4,MTO3,SAMS3	AT3G17390.1
Ciclev10001086m.g	PF02458 - Transferase family (Transferase) (1 of 116)	HXXXD-type acyl-transferase family protein	3.35944	0.478432	0.167204	0.000160463		0.436892	1.15786	2.34286	0.72854		0.436892	1.62142	3.20627	0.614283		0.436892	0.492209	1.10303	1		0.436892	0.4613	1.04546	1			AT3G26040.1
Ciclev10021260m.g	PTHR33231:SF1 - 30S RIBOSOMAL PROTEIN-RELATED (1 of 1)	30S ribosomal protein, putative	94.5774	15.6939	0.166818	8.69228e-07		89.3439	39.7987	0.446075	5.40599e-06		89.3439	31.0903	0.348714	1.96422e-05		89.3439	35.9785	0.403364	0.00253689		89.3439	48.051	0.538337	1			AT5G24490.1
Ciclev10024931m.g	PF01453//PF07714//PF08276 - D-mannose binding lectin (B_lectin) // Protein tyrosine kinase (Pkinase_Tyr) // PAN-like domain (PAN_2) (1 of 4)	S-locus lectin protein kinase family protein	3.53509	0.50339	0.16599	0.000395722		0.170374	0.874287	3.60348	0.178164		0.170374	1.79942	7.02517	0.018478		0.170374	1.77448	6.93293	0.000912205		0.170374	1.02783	4.17137	1		B120	AT4G21390.1
Ciclev10012177m.g	PTHR23024:SF102 - CARBOXYLESTERASE 15-RELATED (1 of 4)	alpha/beta-Hydrolases superfamily protein	3.13987	0.436413	0.165566	2.33578e-05		1.6948	0.717355	0.455402	0.25311		1.6948	0.648547	0.417065	0.291244		1.6948	1.85881	1.09138	1		1.6948	3.50472	2.00843	1			AT5G06570.1
Ciclev10009502m.g	PTHR33638:SF1 - SELENOPROTEIN H (1 of 1)	selenium binding	36.295	5.91334	0.165224	8.93375e-07		36.4853	43.4682	1.19087	1		36.4853	20.6399	0.566892	0.0853635		36.4853	20.369	0.559488	0.22721		36.4853	34.4348	0.943953	1			AT4G31360.1
Ciclev10013666m.g	3.4.24.24 - Gelatinase A / Type IV collagenase (1 of 2)	Family of unknown function (DUF716)	6.62403	1.01006	0.165089	9.82898e-07		4.06847	6.26685	1.52738	0.479442		4.06847	2.30686	0.577396	0.588032		4.06847	3.80181	0.93603	1		4.06847	3.52178	0.868851	1			AT3G01360.1
Ciclev10032093m.g	K00011 - aldehyde reductase (E1.1.1.21, AKR1) (1 of 3)	NAD(P)-linked oxidoreductase superfamily protein	18.951	3.04095	0.16487	1.94269e-09		8.72399	10.6739	1.22098	1		8.72399	9.15466	1.04881	0.9537		8.72399	12.7595	1.45733	0.845587		8.72399	8.55336	0.980663	1			AT1G59960.1
Ciclev10003965m.g	PF00069//PF00560//PF13855 - Protein kinase domain (Pkinase) // Leucine Rich Repeat (LRR_1) // Leucine rich repeat (LRR_8) (1 of 33)	Leucine-rich repeat protein kinase family protein	12.0248	1.8921	0.1643	3.75413e-11		2.41884	7.1427	2.8754	0.0157388		2.41884	6.43095	2.59284	0.104073		2.41884	4.50785	1.82935	0.382948		2.41884	4.76881	1.93296	1			AT3G47570.1
Ciclev10026685m.g	PTHR28242:SF1 - HISTIDINE-CONTAINING PHOSPHOTRANSFER PROTEIN 6 (1 of 1)	histidine phosphotransfer protein 6	19.8165	3.17193	0.164282	6.11749e-09		7.1249	4.73167	0.668752	1		7.1249	3.16913	0.45248	0.811186		7.1249	5.34	0.752951	1		7.1249	8.96635	1.25488	1		AHP6,HP6	AT1G80100.1
Ciclev10021879m.g	PTHR11260:SF220 - GST-CONTAINING FLYWCH ZINC-FINGER PROTEIN (1 of 2)	glutathione S-transferase THETA 1	6.56168	0.994176	0.164249	1.42043e-06		4.27388	4.28489	1.00252	0.941292		4.27388	2.90196	0.686337	0.669619		4.27388	4.17117	0.976516	1		4.27388	7.90947	1.8312	1		ATGSTT1,GST10,GSTT1	AT5G41210.1
Ciclev10024715m.g	PF00005//PF01061//PF08370 - ABC transporter (ABC_tran) // ABC-2 type transporter (ABC2_membrane) // Plant PDR ABC transporter associated (PDR_assoc) (1 of 2)	pleiotropic drug resistance 12	6.76484	1.02218	0.163467	6.52074e-13		1.34731	2.35307	1.69492	0.850942		1.34731	1.74609	1.27553	1		1.34731	0.730732	0.573983	0.717727		1.34731	2.79163	1.99793	1		ABCG40,ATABCG40,ATPDR12,PDR12	AT1G15520.1
Ciclev10017219m.g	PTHR32227:SF60 - CARBOHYDRATE-BINDING X8 DOMAIN-CONTAINING PROTEIN (1 of 2)	cell wall protein precursor, putative	6.50797	0.978566	0.163222	2.95955e-06		2.52227	3.15542	1.24145	1		2.52227	1.86864	0.750737	0.930393		2.52227	1.98059	0.793431	1		2.52227	1.68539	0.680856	1			AT2G20870.1
Ciclev10001660m.g	PTHR11034//PTHR11034:SF24 - N-MYC DOWNSTREAM REGULATED // SUBFAMILY NOT NAMED (1 of 1)	N-MYC downregulated-like 1	6.52502	0.978026	0.16272	5.32735e-05		4.24684	10.3352	2.40064	0.116189		4.24684	6.13318	1.43396	1		4.24684	4.8456	1.13775	1		4.24684	3.10772	0.737942	1		NDL1	AT5G56750.1
Ciclev10020521m.g	PF05703 - Auxin canalisation (Auxin_canalis) (1 of 5)	Plant protein of unknown function (DUF828) with plant pleckstrin homology-like region	5.21541	0.76483	0.162702	5.78289e-05		1.35723	2.00102	1.44179	1		1.35723	2.90882	2.06475	0.904894		1.35723	4.05463	2.85104	0.39719		1.35723	1.69129	1.22924	1			AT4G17350.1
Ciclev10004592m.g	PTHR11654:SF73 - PROTEIN NRT1/ PTR FAMILY 5.2-RELATED (1 of 4)	peptide transporter 3	7.59467	1.14058	0.161225	2.34434e-06		3.65813	1.47255	0.418439	0.0065133		3.65813	4.29077	1.16834	0.892024		3.65813	5.27284	1.42966	1		3.65813	3.97576	1.08452	1		ATPTR3,PTR3	AT5G46050.1
Ciclev10004755m.g	PTHR11588//PTHR11588:SF114 - TUBULIN // SUBFAMILY NOT NAMED (1 of 2)	tubulin beta 8	6.69486	0.990245	0.160452	1.58895e-06		6.63514	5.1053	0.772857	0.848258		6.63514	2.74272	0.422073	0.149401		6.63514	2.73476	0.420892	0.13503		6.63514	8.62145	1.29492	1		TUB8	AT5G23860.1
Ciclev10004466m.g	K11490 - condensin-2 complex subunit H2 (NCAPH2) (1 of 1)		3.55978	0.487203	0.160448	1.84038e-06		1.86953	2.60576	1.37381	1		1.86953	2.05023	1.09175	1		1.86953	1.93506	1.03327	1		1.86953	3.26352	1.70778	1			AT3G16730.1
Ciclev10015460m.g	PTHR24361:SF380 - MITOGEN-ACTIVATED PROTEIN KINASE KINASE KINASE 17-RELATED (1 of 3)	mitogen-activated protein kinase kinase kinase 18	17.9322	2.79034	0.160288	3.98674e-10		1.43828	1.33829	0.935001	0.970221		1.43828	4.38964	2.91862	0.436349		1.43828	1.2717	0.891713	1		1.43828	3.30365	2.21264	1		MAPKKK18	AT1G05100.1
Ciclev10028444m.g	PTHR32382:SF0 - FASCICLIN-LIKE ARABINOGALACTAN PROTEIN 4 (1 of 1)	Fasciclin-like arabinogalactan family protein	3.04411	0.399189	0.15877	0.000888239		0.567195	0.82056	1.37975	1		0.567195	0.653349	1.12913	1		0.567195	0.574253	1.01058	1		0.567195	0.945895	1.5676	1		SOS5	AT3G46550.1
Ciclev10022194m.g	PF02298 - Plastocyanin-like domain (Cu_bind_like) (1 of 56)	early nodulin-like protein 18	6.17062	0.891556	0.158127	0.000157797		4.87139	9.15622	1.8619	0.848665		4.87139	5.46458	1.11932	1		4.87139	5.37929	1.10216	1		4.87139	4.43072	0.911358	1		AtENODL18,ENODL18	AT1G08500.1
Ciclev10027849m.g	PTHR27002:SF84 - ATP BINDING / PROTEIN KINASE-RELATED (1 of 5)	S-locus lectin protein kinase family protein	22.8822	3.5247	0.157718	7.6607e-13		8.23063	5.44308	0.665386	0.0204046		8.23063	8.39384	1.01959	0.613969		8.23063	8.5214	1.0349	1		8.23063	7.68843	0.934914	1			AT1G11330.1
Ciclev10028872m.g	K02736 - 20S proteasome subunit beta 7 (PSMB4) (1 of 1)		7.11632	1.03687	0.157542	0.000898519		8.04429	20.2469	2.4983	0.0559565		8.04429	4.64148	0.582184	0.219734		8.04429	4.4342	0.556734	0.333161		8.04429	6.87849	0.856856	1			AT5G59350.1
Ciclev10016229m.g	PTHR31282:SF9 - WRKY TRANSCRIPTION FACTOR 65-RELATED (1 of 1)	WRKY DNA-binding protein 65	25.5935	3.9473	0.157522	4.47828e-07		5.7438	8.8941	1.53908	1		5.7438	6.84672	1.18873	1		5.7438	5.91554	1.02939	1		5.7438	8.04242	1.39334	1		ATWRKY65,WRKY65	AT1G29280.1
Ciclev10010502m.g	4.1.1.50 - Adenosylmethionine decarboxylase / S-adenosyl-L-methionine decarboxylase (1 of 4)	Adenosylmethionine decarboxylase family protein	19.242	2.94161	0.157254	4.7035e-05		2.72939	3.52092	1.27975	1		2.72939	6.7331	2.41504	0.581487		2.72939	1.94361	0.72228	1		2.72939	7.18126	2.57344	1			AT3G25570.2
Ciclev10005745m.g	PTHR34188:SF1 - T6A9.7 PROTEIN (1 of 3)		8.32581	1.2246	0.157207	2.01603e-09		1.82839	2.45569	1.3253	1		1.82839	4.65329	2.4649	0.358906		1.82839	1.16404	0.655489	0.851551		1.82839	1.02577	0.58379	1			AT3G17120.1
Ciclev10002756m.g	PTHR10003 - SUPEROXIDE DISMUTASE CU-ZN -RELATED (1 of 6)	copper/zinc superoxide dismutase 1	202.088	31.6833	0.157197	2.73514e-10		242.039	235.533	0.973131	0.64237		242.039	167.607	0.692605	0.0995837		242.039	219.144	0.905447	1		242.039	190.132	0.785632	1		CSD1	AT1G08830.1
Ciclev10019374m.g	K09506 - DnaJ homolog subfamily A member 5 (DNAJA5) (1 of 1)	ARM repeat superfamily protein	22.2409	3.40253	0.156776	8.89503e-12		7.91797	13.9264	1.74937	1		7.91797	8.36547	1.05581	0.84629		7.91797	4.39508	0.560626	0.725473		7.91797	8.26022	1.04268	1			AT5G62580.1
Ciclev10020723m.g	K13379 - reversibly glycosylated polypeptide / UDP-arabinopyranose mutase (RGP, UTM) (1 of 5)	reversibly glycosylated polypeptide 3	179.766	27.9667	0.156042	1.1828e-12		66.2198	122.626	1.85052	0.513911		66.2198	122.877	1.8543	0.628205		66.2198	100.199	1.51235	0.567122		66.2198	104.054	1.57049	1		RGP,RGP3	AT3G08900.1
Ciclev10024710m.g	PTHR19241:SF219 - ABC TRANSPORTER G FAMILY MEMBER 38 (1 of 14)	pleiotropic drug resistance 12	16.3665	2.46126	0.155544	6.40286e-13		2.3753	2.8913	1.20846	0.780273		2.3753	2.67798	1.12228	1		2.3753	1.81738	0.774607	1		2.3753	4.35683	1.80052	1		ABCG40,ATABCG40,ATPDR12,PDR12	AT1G15520.1
Ciclev10029277m.g	PTHR31304:SF1 - LOB DOMAIN-CONTAINING PROTEIN 39 (1 of 1)	maternal effect embryo arrest 14	91.3944	14.1113	0.155324	2.73743e-09		128.396	56.4105	0.439783	0.000184012		128.396	76.186	0.593682	0.0973568		128.396	119.517	0.930896	1		128.396	76.3646	0.595072	1		MEE14	AT2G15890.1
Ciclev10002805m.g	PTHR22952//PTHR22952:SF115 - CAMP-RESPONSE ELEMENT BINDING PROTEIN-RELATED // SUBFAMILY NOT NAMED (1 of 1)	basic leucine-zipper 5	4.28389	0.580356	0.155195	0.00142197		12.1833	14.0678	1.15342	0.809803		12.1833	28.1508	2.29993	0.629417		12.1833	7.95939	0.656124	0.808853		12.1833	16.9515	1.38818	1		AtbZIP5,bZIP5	AT3G49760.1
Ciclev10028628m.g	K12271 - signal recognition particle 43 kDa protein (SRP43, CAO) (1 of 1)	chloroplast signal recognition particle component (CAO)	39.4222	6.00572	0.154488	7.82056e-09		49.5157	68.0883	1.37433	1		49.5157	68.0653	1.37387	1		49.5157	30.7851	0.622487	0.348974		49.5157	68.298	1.37856	1		CAO,CPSRP43	AT2G47450.1
Ciclev10025232m.g	PTHR31707:SF42 - PECTINESTERASE 1-RELATED (1 of 2)	pectin methylesterase 1	43.5066	6.61809	0.154061	6.98542e-13		24.496	48.2063	1.96399	0.23184		24.496	68.9077	2.80565	0.00700832		24.496	28.5891	1.16641	1		24.496	31.0256	1.26547	1		ATPME1,PME1	AT1G53840.1
Ciclev10014324m.g	PF00069//PF01453 - Protein kinase domain (Pkinase) // D-mannose binding lectin (B_lectin) (1 of 21)	lectin protein kinase family protein	3.09254	0.391528	0.153961	3.13055e-06		1.54711	0.64107	0.449923	0.221152		1.54711	2.94269	1.84729	0.780358		1.54711	2.28808	1.44986	1		1.54711	1.20588	0.792835	1			AT1G34300.1
Ciclev10025530m.g	PTHR23070//PTHR23070:SF24 - BCS1 AAA-TYPE ATPASE // SUBFAMILY NOT NAMED (1 of 3)	cytochrome BC1 synthesis	8.21293	1.17854	0.153801	1.02752e-06		3.06669	4.8348	1.55835	0.916387		3.06669	1.73011	0.577926	0.624317		3.06669	4.27135	1.38042	1		3.06669	2.38646	0.785192	1		BCS1	AT3G50930.1
Ciclev10032123m.g	K03428 - magnesium-protoporphyrin O-methyltransferase (E2.1.1.11, chlM, bchM) (1 of 1)	magnesium-protoporphyrin IX methyltransferase	16.6103	2.46516	0.153507	2.51872e-09		8.7796	9.99624	1.13701	0.971094		8.7796	6.28805	0.719407	0.489529		8.7796	6.33168	0.724321	0.961918		8.7796	4.37406	0.503858	1		CHLM	AT4G25080.5
Ciclev10015864m.g	PF06203 - CCT motif (CCT) (1 of 30)	CCT motif family protein	6.97853	0.985497	0.153351	7.47772e-07		2.02298	1.25548	0.63848	0.227188		2.02298	1.75046	0.871633	0.883075		2.02298	2.51819	1.23326	1		2.02298	2.81668	1.37386	1			AT5G14370.1
Ciclev10028488m.g	PTHR24298:SF122 - CYTOCHROME P450 MONOOXYGENASE-LIKE PROTEIN (1 of 1)	cytochrome P450, family 76, subfamily C, polypeptide 4	80.125	12.1964	0.153274	0.000291417		20.616	47.8594	2.31509	0.167999		20.616	24.0834	1.16738	1		20.616	22.4572	1.08888	1		20.616	14.6815	0.713531	1		CYP76C4	AT2G45550.1
Ciclev10004235m.g	PTHR22849//PTHR22849:SF25 - WDSAM1 PROTEIN // SUBFAMILY NOT NAMED (1 of 1)	Armadillo/beta-catenin-like repeat family protein	5.17382	0.706481	0.152922	6.6804e-10		2.00179	3.74769	1.83067	0.79543		2.00179	2.06803	1.03151	0.986482		2.00179	1.88793	0.945825	1		2.00179	2.03454	1.01558	1			AT1G68940.1
Ciclev10009912m.g	PF02519 - Auxin responsive protein (Auxin_inducible) (1 of 67)		136.004	20.6541	0.152487	5.55978e-13		269.959	159.674	0.591624	0.214105		269.959	113.551	0.420836	0.156596		269.959	192.31	0.712474	0.732338		269.959	268.627	0.995067	1
Ciclev10012496m.g	1.1.1.206 - Tropinone reductase I / Tropinone reductase (1 of 18)	NAD-dependent epimerase/dehydratase family protein	58.7492	8.84372	0.151977	1.63688e-05		18.5007	41.6694	2.24558	0.0910934		18.5007	23.689	1.27893	1		18.5007	26.0967	1.40837	0.993252		18.5007	17.5432	0.94852	1			AT2G29340.1
Ciclev10028637m.g	PTHR32227:SF70 - GLUCAN ENDO-1,3-BETA-GLUCOSIDASE 14 (1 of 1)	Glycosyl hydrolase superfamily protein	118.146	17.8447	0.151757	5.02911e-14		47.986	135.965	2.82961	0.0137569		47.986	69.4732	1.44685	1		47.986	34.969	0.729298	0.624223		47.986	42.6768	0.88959	1			AT2G27500.1
Ciclev10014492m.g	PTHR27005:SF28 - PROTEIN KINASE-LIKE PROTEIN (1 of 2)	Protein kinase superfamily protein	8.15836	1.15305	0.151731	1.29166e-09		4.91652	9.45648	1.905	0.586545		4.91652	4.37815	0.89268	0.751192		4.91652	5.92806	1.20164	1		4.91652	7.20673	1.45653	1			AT1G25390.1
Ciclev10017345m.g	PF12609 - Wound-induced protein (DUF3774) (1 of 13)	Wound-responsive family protein	114.319	17.2273	0.151437	0.000470484		141.744	54.7423	0.386638	0.0059975		141.744	82.2222	0.580371	0.275206		141.744	142.022	1.00196	1		141.744	118.805	0.838279	1			AT4G10270.1
Ciclev10010673m.g	PTHR18966:SF204 - GLUTAMATE RECEPTOR 2.5-RELATED (1 of 10)		8.75382	1.23726	0.151038	4.16981e-05		0.856007	2.328	2.53973	0.0060857		0.856007	1.79006	1.97703	0.0152717		0.856007	2.7404	2.97111	1		0.856007	5.50046	5.85818	1
Ciclev10005496m.g	PF12740 - Chlorophyllase enzyme (Chlorophyllase2) (1 of 2)	carboxyesterase 20	15.5851	2.26282	0.150641	5.61311e-05		5.0304	8.55512	1.68703	0.93368		5.0304	2.38664	0.484687	0.427964		5.0304	6.08933	1.2064	1		5.0304	5.64764	1.12031	1		AtCXE20,CXE20	AT5G62180.1
Ciclev10011588m.g	K09284 - AP2-like factor, euAP2 lineage (AP2) (1 of 4)	Integrase-type DNA-binding superfamily protein	16.7178	2.42848	0.150345	7.80026e-06		4.68579	8.87171	1.87466	0.526891		4.68579	6.08808	1.29301	1		4.68579	2.13467	0.466939	0.201095		4.68579	5.498	1.16971	1		AP2,FL1,FLO2	AT4G36920.1
Ciclev10029439m.g	PTHR10634 - AN1-TYPE ZINC FINGER PROTEIN (1 of 9)	A20/AN1-like zinc finger family protein	265.316	39.7804	0.150256	2.9026e-07		124.159	124.139	0.999839	1		124.159	71.5086	0.576286	0.0247677		124.159	131.432	1.05853	1		124.159	134.31	1.0817	1			AT2G27580.1
Ciclev10027231m.g	K13418 - somatic embryogenesis receptor kinase 1 [EC:2.7.10.1 2.7.11.1] (SERK1) (1 of 3)	somatic embryogenesis receptor-like kinase 1	9.44604	1.32229	0.148992	5.37255e-07		6.01187	12.3955	2.04446	0.272907		6.01187	3.81943	0.641282	0.213717		6.01187	3.98519	0.668402	0.880856		6.01187	5.62948	0.937434	1		ATSERK1,SERK1	AT1G71830.1
Ciclev10024766m.g	2.4.1.29 - Cellulose synthase (GDP-forming) / GDP-glucose-cellulose glucosyltransferase (1 of 2)	cellulose synthase 6	14.6019	2.08479	0.148606	2.50166e-14		3.44555	8.38205	2.39231	0.253581		3.44555	8.50531	2.42707	0.169245		3.44555	3.55605	1.03117	1		3.44555	4.44691	1.28243	1		CESA6,E112,IXR2,PRC1	AT5G64740.1
Ciclev10025613m.g	PTHR23310:SF14 - PROTEIN ACBP-7 (1 of 2)	acyl-CoA-binding domain 3	4.87582	0.634033	0.14752	7.46053e-06		0.964908	1.36247	1.37333	1		0.964908	0.582173	0.640593	1		0.964908	1.29034	1.3056	1		0.964908	1.20161	1.22228	1		ACBP3	AT4G24230.6
Ciclev10008271m.g	PF00892 - EamA-like transporter family (EamA) (1 of 45)		10.6955	1.488	0.147098	1.02512e-08		10.3505	3.78934	0.372168	0.00237277		10.3505	6.67618	0.648407	0.187784		10.3505	7.40184	0.717845	0.723169		10.3505	8.38221	0.811656	1
Ciclev10031741m.g	K01206 - alpha-L-fucosidase (FUCA) (1 of 3)	alpha-fucosidase 1	5.46407	0.71649	0.146743	1.35541e-05		4.44685	4.88099	1.09548	1		4.44685	2.39185	0.548038	0.778179		4.44685	1.65571	0.386137	0.572672		4.44685	3.19552	0.724791	1		ATFXG1,FXG1	AT1G67830.1
Ciclev10014058m.g	PTHR24221:SF204 - ABC TRANSPORTER B FAMILY MEMBER 7-RELATED (1 of 1)	P-glycoprotein 9	10.6349	1.47091	0.146337	1.50809e-11		2.77249	5.31374	1.88468	0.979962		2.77249	7.57552	2.67208	0.130601		2.77249	2.31026	0.839084	1		2.77249	5.67159	2.00926	1		PGP9	AT4G18050.1
Ciclev10001658m.g	PTHR13778:SF6 - GALACTURONOSYLTRANSFERASE-LIKE 1-RELATED (1 of 2)	Nucleotide-diphospho-sugar transferases superfamily protein	18.1555	2.54637	0.144963	2.75319e-11		5.00049	10.4994	2.07812	0.743971		5.00049	4.71099	0.94324	1		5.00049	8.21504	1.63024	0.849635		5.00049	7.80813	1.55046	1		ATGATL1,GATL1,GLZ1,PARVUS	AT1G19300.1
Ciclev10006265m.g	KOG3450 - Huntingtin interacting protein HYPK (1 of 1)		36.8863	5.25789	0.144861	0.000766084		34.8361	18.4233	0.530204	0.088985		34.8361	40.9261	1.17432	1		34.8361	31.2003	0.895929	1		34.8361	16.9627	0.488396	1
Ciclev10028305m.g	PTHR11926//PTHR11926:SF190 - GLUCOSYL/GLUCURONOSYL TRANSFERASES // SUBFAMILY NOT NAMED (1 of 2)	UDP-glucosyl transferase 73B3	64.4701	9.2042	0.144095	0.00115572		14.7211	17.8111	1.20849	0.88693		14.7211	5.26594	0.362048	0.00107319		14.7211	27.1185	1.83647	1		14.7211	26.9029	1.82193	1		UGT73B3	AT4G34131.1
Ciclev10001122m.g	PTHR13683:SF227 - ASPARTYL PROTEASE FAMILY PROTEIN (1 of 2)	Eukaryotic aspartyl protease family protein	4.93545	0.621921	0.143368	3.34463e-05		0.913565	1.19863	1.28125	1		0.913565	2.05961	2.13071	0.714413		0.913565	0.795046	0.883067	1		0.913565	1.4048	1.48466	1			AT4G33490.2
Ciclev10010166m.g	KOG3150 - Uncharacterized conserved protein (1 of 2)	Protein of unknown function (DUF778)	50.7511	7.14722	0.142519	9.6405e-13		36.0565	31.7698	0.88144	0.613471		36.0565	25.4743	0.707321	0.681198		36.0565	23.4851	0.652305	0.915122		36.0565	23.2107	0.644716	1		RTE1	AT2G26070.1
Ciclev10025254m.g	2.7.10.1//2.7.11.1 - Receptor protein-tyrosine kinase / Receptor protein tyrosine kinase // Non-specific serine/threonine protein kinase / Threonine-specific protein kinase (1 of 54)	Leucine-rich repeat protein kinase family protein	3.28119	0.380673	0.142161	6.94791e-06		1.48552	2.84669	1.8585	0.216911		1.48552	4.48237	2.89013	0.102199		1.48552	0.685529	0.495438	1		1.48552	2.02049	1.3374	1			AT5G63710.1
Ciclev10028935m.g	3.1.1.23 - Acylglycerol lipase / Monoacylglycerol lipase (1 of 3)	alpha/beta-Hydrolases superfamily protein	45.8229	6.39533	0.14144	3.39341e-12		20.3393	18.7061	0.920092	0.561084		20.3393	8.90966	0.440801	0.0167315		20.3393	9.80217	0.484467	0.101968		20.3393	13.1638	0.648935	1			AT4G36610.1
Ciclev10026205m.g	PTHR31356:SF9 - L-ASCORBATE PEROXIDASE 3, PEROXISOMAL (1 of 2)	ascorbate peroxidase 3	27.6182	3.80862	0.141013	9.17744e-12		18.9785	21.1312	1.11283	1		18.9785	17.1628	0.90483	0.460302		18.9785	18.2492	0.961776	1		18.9785	16.3795	0.863776	1		APX3	AT4G35000.1
Ciclev10030328m.g	PTHR11926//PTHR11926:SF190 - GLUCOSYL/GLUCURONOSYL TRANSFERASES // SUBFAMILY NOT NAMED (1 of 2)	UDP-glucosyl transferase 73B3	19.3741	2.64325	0.140866	2.37688e-11		6.57854	6.44519	0.980033	0.720851		6.57854	2.81501	0.436473	0.039341		6.57854	8.62121	1.30585	1		6.57854	7.69958	1.16786	1		UGT73B3	AT4G34131.1
Ciclev10031540m.g	PTHR11014//PTHR11014:SF85 - PEPTIDASE M20 FAMILY MEMBER // SUBFAMILY NOT NAMED (1 of 1)	peptidase M20/M25/M40 family protein	23.5456	3.22895	0.140785	9.93741e-14		8.32501	6.19953	0.747718	0.121926		8.32501	6.24146	0.752694	0.362516		8.32501	7.99465	0.960788	1		8.32501	8.59248	1.03175	1		IAR3,JR3	AT1G51760.1
Ciclev10009242m.g	PTHR15660:SF1 - BRISC AND BRCA1-A COMPLEX MEMBER 1 (1 of 1)		14.0526	1.89089	0.140673	0.000180711		3.24022	3.08682	0.954072	0.6614		3.24022	4.09484	1.25586	1		3.24022	4.21236	1.29104	1		3.24022	4.16323	1.27633	1			AT4G32030.1
Ciclev10016428m.g	PTHR12992//PTHR12992:SF7 - MUTT-NUDIX-RELATED // SUBFAMILY NOT NAMED (1 of 3)	nudix hydrolase homolog 15	12.4335	1.65958	0.14039	3.5305e-07		3.61565	3.89295	1.07463	1		3.61565	3.60852	0.998082	0.898175		3.61565	5.50713	1.50906	1		3.61565	1.79392	0.509715	1		ATNUDT15,ATNUDX15,NUDX15	AT1G28960.5
Ciclev10032998m.g	PF07011 - Protein of unknown function (DUF1313) (DUF1313) (1 of 5)	Protein of unknown function (DUF1313)	5.07059	0.622316	0.139697	1.202e-05		1.85728	1.75811	0.949334	0.834001		1.85728	2.41828	1.28662	1		1.85728	3.31307	1.74378	0.973977		1.85728	3.18904	1.68042	1		ELF4	AT2G40080.1
Ciclev10025377m.g	1.14.13.21 - Flavonoid 3'-monooxygenase / Flavonoid 3'-hydroxylase (1 of 18)	Cytochrome P450 superfamily protein	76.3651	10.5577	0.13938	8.62914e-16		3.72999	3.20945	0.864088	0.46353		3.72999	10.4037	2.74248	0.62291		3.72999	5.92767	1.57381	0.80196		3.72999	4.15726	1.11156	1		CYP75B1,D501,TT7	AT5G07990.1
Ciclev10017057m.g	PTHR10168:SF111 - MONOTHIOL GLUTAREDOXIN-S13 (1 of 1)	Thioredoxin superfamily protein	125.072	17.2502	0.13861	6.22476e-07		38.6657	21.4481	0.555855	0.00228024		38.6657	55.0448	1.42252	1		38.6657	74.554	1.92578	0.101057		38.6657	58.194	1.50375	1		GRX480,roxy19	AT1G28480.1
Ciclev10011915m.g	PTHR10641//PTHR10641:SF658 - MYB-LIKE DNA-BINDING PROTEIN MYB // SUBFAMILY NOT NAMED (1 of 1)	myb-like HTH transcriptional regulator family protein	22.3279	3.00759	0.138559	7.72556e-12		15.724	8.18699	0.523697	0.0139068		15.724	6.98929	0.448008	0.0947706		15.724	8.20198	0.524644	0.175776		15.724	17.8754	1.13595	1		AS1,ATMYB91,ATPHAN,MYB91	AT2G37630.1
Ciclev10028658m.g	PF00249 - Myb-like DNA-binding domain (Myb_DNA-binding) (1 of 200)	Homeodomain-like superfamily protein	22.1831	2.98273	0.138344	8.4413e-13		3.50199	5.0157	1.42024	1		3.50199	10.6693	2.98982	0.0296057		3.50199	4.42875	1.25729	1		3.50199	3.77165	1.07486	1		LUX,PCL1	AT3G46640.2
Ciclev10008808m.g	PTHR11034:SF23 - N-MYC DOWNREGULATED-LIKE 3 PROTEIN (1 of 2)	N-MYC downregulated-like 2	36.2172	4.89615	0.13757	9.61382e-13		11.7365	5.25328	0.452269	0.00671613		11.7365	5.0313	0.433515	0.0975037		11.7365	10.5473	0.899533	1		11.7365	8.17573	0.699171	1		NDL2	AT5G11790.1
Ciclev10006106m.g	PF00407 - Pathogenesis-related protein Bet v I family (Bet_v_1) (1 of 25)	MLP-like protein 423	64.1891	8.7393	0.137493	0.000185952		19.1746	46.4298	2.41405	0.390628		19.1746	25.5897	1.33283	1		19.1746	45.7485	2.3787	0.035006		19.1746	21.9632	1.14468	1		MLP423	AT1G24020.1
Ciclev10011476m.g	1.2.1.42//1.2.1.50 - Hexadecanal dehydrogenase (acylating) / Fatty acyl-CoA reductase // Long-chain-fatty-acyl-CoA reductase / Acyl-CoA reductase (1 of 4)	Jojoba acyl CoA reductase-related male sterility protein	64.5907	8.78931	0.137413	2.2701e-16		1.43358	2.68135	1.81363	0.951403		1.43358	3.74779	2.50902	0.524562		1.43358	2.77112	1.87217	1		1.43358	5.76064	3.82154	1		FAR2,MS2	AT3G11980.1
Ciclev10014586m.g	PTHR13301:SF53 - CELLULOSE SYNTHASE-LIKE PROTEIN B1-RELATED (1 of 3)	cellulose synthase-like B4	40.9844	5.53314	0.137112	5.18875e-16		38.9302	38.8405	0.997703	0.53404		38.9302	105.178	2.69735	0.00958585		38.9302	81.4886	2.0904	0.0228019		38.9302	107.473	2.75615	0.626907		ATCSLB04,ATCSLB4,CSLB04	AT2G32540.1
Ciclev10032203m.g	PTHR31719:SF5 - NAC DOMAIN-CONTAINING PROTEIN 6-RELATED (1 of 1)	NAC domain containing protein 42	52.9354	7.14419	0.136592	3.70423e-13		20.8338	23.5726	1.13083	0.850785		20.8338	17.8004	0.855094	0.521122		20.8338	16.3028	0.783554	1		20.8338	15.3594	0.738491	1		anac042,NAC042	AT2G43000.1
Ciclev10000902m.g	K04122 - ent-kaurene oxidase (GA3, CYP701) (1 of 3)	GA requiring 3	4.69382	0.553106	0.136239	3.15948e-05		1.92278	1.51548	0.798642	0.434578		1.92278	1.41377	0.748362	0.649493		1.92278	4.1943	2.12296	0.970437		1.92278	3.19273	1.62782	1		ATKO1,CYP701A3,GA3	AT5G25900.1
Ciclev10020453m.g	PTHR13832:SF165 - PROTEIN PHOSPHATASE 2C 13-RELATED (1 of 1)	Protein phosphatase 2C family protein	32.2543	4.28369	0.13549	3.11622e-13		16.554	24.3722	1.46945	1		16.554	9.81685	0.595462	0.0323222		16.554	14.8509	0.897732	1		16.554	10.7395	0.650864	1			AT3G62260.2
Ciclev10012776m.g	PTHR10891:SF589 - CALCIUM-BINDING PROTEIN CML42-RELATED (1 of 2)	calmodulin like 42	53.7799	7.19465	0.135387	1.81569e-14		21.6843	23.3401	1.07601	1		21.6843	19.1626	0.884242	0.411255		21.6843	50.8229	2.3376	0.0292177		21.6843	26.984	1.24328	1		CML42	AT4G20780.1
Ciclev10015686m.g	PTHR22835//PTHR22835:SF120 - ZINC FINGER FYVE DOMAIN CONTAINING PROTEIN // SUBFAMILY NOT NAMED (1 of 5)	GDSL-like Lipase/Acylhydrolase superfamily protein	7.6973	0.954102	0.135188	1.24634e-07		2.21599	1.80968	0.824566	0.695398		2.21599	1.50494	0.692982	1		2.21599	1.55682	0.715383	1		2.21599	0.238647	0.146221	0.865097			AT1G29670.1
Ciclev10016995m.g	PF00847 - AP2 domain (AP2) (1 of 128)	ethylene response factor 1	189.757	25.5446	0.135074	5.61596e-09		58.1979	27.4816	0.473114	0.000554188		58.1979	38.0281	0.654022	0.0263242		58.1979	152.642	2.62003	0.00198965		58.1979	72.6309	1.24757	1		ATERF1,ERF1	AT3G23240.1
Ciclev10006368m.g	2.7.1.4 - Fructokinase / D-fructokinase (1 of 9)		6.66121	0.81156	0.134822	5.19459e-06		6.43914	6.66356	1.03432	0.4705		6.43914	2.77752	0.440045	0.00824454		6.43914	2.66982	0.423576	0.0252548		6.43914	6.14253	0.954641	1
Ciclev10024735m.g	PTHR11017//PTHR11017:SF174 - LEUCINE-RICH REPEAT-CONTAINING PROTEIN // SUBFAMILY NOT NAMED (1 of 21)	disease resistance protein (TIR-NBS-LRR class), putative	4.02921	0.455677	0.134572	1.50579e-09		1.09499	3.01193	2.60414	0.243031		1.09499	1.30474	1.17552	1		1.09499	0.873772	0.814876	1		1.09499	1.45895	1.30457	1			AT5G17680.1
Ciclev10011848m.g	K08057 - calreticulin (CALR) (1 of 3)	calreticulin 3	249.996	33.5201	0.134429	9.94165e-09		107.533	46.1824	0.430002	0.0136088		107.533	63.7546	0.593263	0.271858		107.533	197.469	1.83559	1		107.533	173.319	1.61121	1		AtCRT3,CRT3,EBS2,PSL1	AT1G08450.1
Ciclev10026745m.g	PF02519 - Auxin responsive protein (Auxin_inducible) (1 of 67)		11.9397	1.51746	0.134344	0.000270026		5.05243	3.45039	0.689071	0.53442		5.05243	2.80112	0.563058	0.281289		5.05243	3.0399	0.609401	0.696496		5.05243	5.39523	1.06653	1
Ciclev10027797m.g	PTHR21726//PTHR21726:SF39 - PHOSPHATIDYLINOSITOL N-ACETYLGLUCOSAMINYLTRANSFERASE SUBUNIT P DOWN SYNDROME CRITICAL REGION PROTEIN 5 -RELATED // SUBFAMILY NOT NAMED (1 of 2)	Protein of unknown function (DUF3741)	5.62776	0.669217	0.134296	2.80647e-05		1.8573	4.43019	2.31451	0.423323		1.8573	2.1935	1.17177	1		1.8573	3.29233	1.73317	0.916076		1.8573	2.74554	1.45381	1			AT5G02390.1
Ciclev10007378m.g	PTHR18934//PTHR18934:SF120 - ATP-DEPENDENT RNA HELICASE // SUBFAMILY NOT NAMED (1 of 2)	ATP-dependent RNA helicase, putative	41.562	5.48859	0.134141	6.54426e-05		8.04743	21.048	2.59566	0.0548288		8.04743	9.34571	1.15935	1		8.04743	11.7265	1.45157	0.738266		8.04743	12.6756	1.56805	1			AT3G26560.1
Ciclev10000345m.g	PF00069//PF00560//PF13855 - Protein kinase domain (Pkinase) // Leucine Rich Repeat (LRR_1) // Leucine rich repeat (LRR_8) (1 of 33)	Leucine-rich repeat protein kinase family protein	13.9596	1.76517	0.132661	2.50166e-14		2.60139	5.41956	2.04323	0.352962		2.60139	6.36744	2.39412	0.19944		2.60139	3.85373	1.46359	0.81939		2.60139	4.74714	1.79431	1			AT3G47570.1
Ciclev10016142m.g	PF02893 - GRAM domain (GRAM) (1 of 15)	GRAM domain family protein	50.9427	6.60743	0.131408	4.36557e-13		35.4122	95.7745	2.69976	0.0915085		35.4122	35.5795	1.00471	0.923637		35.4122	25.2259	0.713161	0.874185		35.4122	22.709	0.642288	1			AT5G13200.1
Ciclev10001340m.g	PTHR12482:SF17 - ALPHA/BETA-HYDROLASES SUPERFAMILY PROTEIN (1 of 2)	alpha/beta-Hydrolases superfamily protein	17.46	2.19494	0.130691	5.57549e-11		3.49846	10.1429	2.84645	0.104794		3.49846	6.9262	1.95256	0.8015		3.49846	9.04262	2.5407	0.0607915		3.49846	7.57118	2.13179	1			AT1G10040.1
Ciclev10017094m.g	K03236 - translation initiation factor 1A (EIF1A) (1 of 2)		56.539	7.30061	0.130663	0.000101722		12.3572	16.3771	1.3227	1		12.3572	6.55437	0.534179	0.898959		12.3572	26.6634	2.14843	0.552643		12.3572	8.55064	0.694429	1
Ciclev10026336m.g	PF02701 - Dof domain, zinc finger (zf-Dof) (1 of 24)	DOF zinc finger protein 1	23.5402	2.97629	0.13013	8.6053e-14		7.81605	6.98047	0.894444	0.284449		7.81605	6.507	0.834633	0.375851		7.81605	7.60895	0.973837	1		7.81605	10.6798	1.36177	1		ADOF1,DOF1	AT1G51700.1
Ciclev10001702m.g	PTHR11732//PTHR11732:SF253 - ALDO/KETO REDUCTASE // SUBFAMILY NOT NAMED (1 of 11)	NAD(P)-linked oxidoreductase superfamily protein	9.11052	1.09167	0.129381	2.49269e-08		4.58218	1.52217	0.346455	0.0269213		4.58218	2.47701	0.550387	0.307314		4.58218	3.84908	0.843428	1		4.58218	5.10884	1.11248	1			AT1G60690.1
Ciclev10008645m.g	KOG2210 - Oxysterol-binding protein (1 of 1)	OSBP(oxysterol binding protein)-related protein 4B	3.15929	0.321288	0.129258	2.05187e-05		1.00331	0.565714	0.603377	0.539474		1.00331	1.55383	1.49897	1		1.00331	0.36278	0.419446	0.808449		1.00331	0.702306	0.727179	1		ORP4B	AT4G25850.1
Ciclev10029124m.g	PTHR10641:SF551 - MYB TRANSCRIPTION FACTOR (1 of 4)	myb domain protein 73	21.6163	2.70291	0.129069	1.07615e-10		5.9606	4.04439	0.683825	0.233425		5.9606	4.05628	0.685788	0.530045		5.9606	4.08206	0.690041	0.938053		5.9606	7.68338	1.28426	1		ATMYB73,MYB73	AT4G37260.1
Ciclev10016355m.g	PTHR12329//PTHR12329:SF17 - BCL2-ASSOCIATED ATHANOGENE // SUBFAMILY NOT NAMED (1 of 1)	BCL-2-associated athanogene 2	27.6493	3.46168	0.128352	1.06268e-08		18.4218	9.17008	0.500496	0.00201534		18.4218	6.50617	0.35667	0.000251953		18.4218	9.65854	0.526868	0.134068		18.4218	7.48095	0.409299	0.827078		ATBAG2,BAG2	AT5G62100.2
Ciclev10024934m.g	PTHR10795:SF424 - SUBTILASE FAMILY PROTEIN-RELATED (1 of 1)	Subtilase family protein	8.35972	0.977378	0.127354	1.44357e-09		0.778942	0.827497	1.05524	1		0.778942	0.381715	0.548062	0.966183		0.778942	1.09066	1.35466	1		0.778942	1.25421	1.54073	1			AT3G14240.1
Ciclev10024057m.g	PF07714//PF11721 - Protein tyrosine kinase (Pkinase_Tyr) // Di-glucose binding within endoplasmic reticulum (Malectin) (1 of 23)	Malectin/receptor-like protein kinase family protein	58.503	7.35743	0.127253	4.07561e-07		29.3568	30.4348	1.0366	0.627154		29.3568	19.529	0.666367	0.10236		29.3568	72.539	2.46595	0.078594		29.3568	49.3867	1.67998	1		FER	AT3G51550.1
Ciclev10031811m.g	PTHR10209:SF134 - 2-OXOGLUTARATE (2OG) AND FE(II)-DEPENDENT OXYGENASE-LIKE PROTEIN (1 of 2)	2-oxoglutarate (2OG) and Fe(II)-dependent oxygenase superfamily protein	28.1716	3.47645	0.126503	3.4345e-16		4.31154	2.97386	0.696779	0.0631611		4.31154	9.49911	2.17591	0.927152		4.31154	10.0074	2.29114	0.261944		4.31154	4.86245	1.12488	1			AT5G05600.1
Ciclev10003538m.g	PF00069//PF00560//PF08263//PF13855 - Protein kinase domain (Pkinase) // Leucine Rich Repeat (LRR_1) // Leucine rich repeat N-terminal domain (LRRNT_2) // Leucine rich repeat (LRR_8) (1 of 54)	Leucine-rich repeat protein kinase family protein	17.3579	2.09518	0.125741	7.56816e-16		3.21012	8.53985	2.61013	0.0383221		3.21012	7.6871	2.35251	0.0950489		3.21012	4.96824	1.53114	0.558277		3.21012	6.12271	1.8799	1			AT3G47570.1
Ciclev10028426m.g	PTHR11588:SF101 - TUBULIN ALPHA-2 CHAIN-RELATED (1 of 4)	tubulin alpha-2 chain	113.89	14.213	0.125564	9.13683e-18		169.022	163.165	0.965368	0.575052		169.022	119.02	0.704342	0.104073		169.022	97.9035	0.579484	0.144904		169.022	147.638	0.87356	1		TUA2	AT1G50010.1
Ciclev10017085m.g	K08906 - cytochrome c6 (petJ) (1 of 1)		8.77655	1.01452	0.125558	0.000818036		4.22361	6.84014	1.60517	1		4.22361	1.61923	0.397639	0.349856		4.22361	3.12381	0.745629	1		4.22361	3.18433	0.759628	1			AT4G21740.1
Ciclev10032781m.g	PTHR31213:SF3 - ABSCISIC ACID RECEPTOR PYL4 (1 of 2)	PYR1-like 4	7.48565	0.849766	0.125206	1.69459e-07		4.32253	3.84689	0.892451	1		4.32253	2.33629	0.550882	0.633904		4.32253	3.4897	0.811685	1		4.32253	3.27745	0.763692	1		PYL4,RCAR10	AT2G38310.1
Ciclev10015955m.g	PTHR31579:SF11 - EXPRESSED PROTEIN (1 of 1)	Protein of unknown function (DUF506)	60.5984	7.49451	0.125119	2.55461e-10		34.2329	54.2639	1.58344	1		34.2329	53.4339	1.55926	0.943739		34.2329	34.3379	1.00306	1		34.2329	49.5555	1.4463	1			AT4G32480.1
Ciclev10004709m.g	PTHR22814:SF33 - HEAVY METAL TRANSPORT/DETOXIFICATION DOMAIN-CONTAINING PROTEIN (1 of 1)	Heavy metal transport/detoxification superfamily protein	9.49156	1.08586	0.123636	2.20819e-11		0.736261	1.42454	1.82305	1		0.736261	1.0426	1.36632	1		0.736261	0.206371	0.366358	0.844596		0.736261	1.52834	1.94717	1			AT3G06130.1
Ciclev10002601m.g	3.5.4.3 - Guanine deaminase / Guanine aminase (1 of 2)	Cytidine/deoxycytidylate deaminase family protein	60.5903	7.40313	0.12363	3.91094e-11		20.3752	40.4225	1.9791	0.404634		20.3752	29.5539	1.44828	1		20.3752	58.1431	2.84457	0.00231802		20.3752	28.6209	1.40272	1			AT5G28050.1
Ciclev10032490m.g	PTHR11945:SF155 - AGAMOUS-LIKE MADS-BOX PROTEIN AGL8-RELATED (1 of 2)	K-box region and MADS-box transcription factor family protein	31.8708	3.83991	0.123235	3.57242e-07		22.6009	8.71252	0.388201	0.0478117		22.6009	15.1457	0.67159	0.800969		22.6009	22.5361	0.997146	1		22.6009	23.7336	1.0499	1		AGL7,AP1	AT1G69120.1
Ciclev10024709m.g	PF00005//PF01061//PF08370//PF14510 - ABC transporter (ABC_tran) // ABC-2 type transporter (ABC2_membrane) // Plant PDR ABC transporter associated (PDR_assoc) // ABC-transporter extracellular N-terminal (ABC_trans_N) (1 of 24)	pleiotropic drug resistance 12	9.42568	1.05662	0.121422	2.14149e-07		2.02149	0.671289	0.363559	0.0569128		2.02149	1.86448	0.92599	1		2.02149	1.19167	0.608848	0.775697		2.02149	3.93948	1.90407	1		ABCG40,ATABCG40,ATPDR12,PDR12	AT1G15520.1
Ciclev10021689m.g	PTHR28573:SF1 - SPINDLE AND KINETOCHORE-ASSOCIATED PROTEIN 1 (1 of 1)		6.7311	0.720725	0.120145	4.70782e-06		3.89895	2.73089	0.707908	0.272032		3.89895	1.77442	0.468727	0.281318		3.89895	1.72836	0.45721	0.453784		3.89895	3.70798	0.952245	1			AT2G45990.1
Ciclev10028968m.g	K07025 - putative hydrolase of the HAD superfamily (K07025) (1 of 2)	Haloacid dehalogenase-like hydrolase (HAD) superfamily protein	27.0171	3.15668	0.120097	1.05025e-14		9.53474	11.9912	1.25496	1		9.53474	8.27926	0.869692	0.526721		9.53474	7.60382	0.799587	0.972052		9.53474	7.98003	0.838634	1			AT5G59480.1
Ciclev10019784m.g	K08472 - mlo protein (MLO) (1 of 15)	Seven transmembrane MLO family protein	12.6889	1.43138	0.119743	4.34962e-11		2.41099	1.44082	0.613631	0.110767		2.41099	2.102	0.876946	0.465457		2.41099	1.3199	0.565476	0.500889		2.41099	1.75617	0.739219	1		ATMLO1,MLO1	AT4G02600.2
Ciclev10029147m.g	PTHR33676:SF3 - COLD REGULATED PROTEIN 27 (1 of 2)	cold regulated gene 27	13.9153	1.57347	0.119403	1.50977e-10		2.36494	6.21667	2.56261	0.304338		2.36494	5.00254	2.07005	0.695409		2.36494	1.63652	0.704489	1		2.36494	1.79547	0.768973	1		COR27	AT5G42900.3
Ciclev10031594m.g	PTHR12277:SF78 - ALPHA/BETA-HYDROLASE-LIKE PROTEIN (1 of 1)	alpha/beta-Hydrolases superfamily protein	3.79557	0.358807	0.117777	1.90204e-05		1.87559	1.33788	0.727824	0.7312		1.87559	0.8903	0.501267	0.783643		1.87559	0.205985	0.154883	0.0496971		1.87559	2.63419	1.38399	1			AT3G30380.1
Ciclev10000925m.g	PTHR11926//PTHR11926:SF286 - GLUCOSYL/GLUCURONOSYL TRANSFERASES // SUBFAMILY NOT NAMED (1 of 4)	UDP-glucosyl transferase 85A2	5.04918	0.498137	0.116162	1.31036e-05		4.70993	2.11702	0.460926	0.0414527		4.70993	3.29031	0.704857	0.552048		4.70993	2.14172	0.46606	0.426423		4.70993	5.15275	1.09206	1		AtUGT85A2,UGT85A2	AT1G22360.1
Ciclev10013091m.g	4.1.2.25 - Dihydroneopterin aldolase / dihydropteridine glycolaldehyde-lyase (1 of 1)		35.3129	4.00245	0.115846	6.44815e-06		44.575	18.7214	0.421296	0.00366077		44.575	18.9979	0.427485	0.00423213		44.575	84.8727	1.90202	0.154605		44.575	40.1428	0.900791	1			AT1G49000.1
Ciclev10001640m.g	PF09177 - Syntaxin 6, N-terminal (Syntaxin-6_N) (1 of 4)	Syntaxin/t-SNARE family protein	27.6097	3.1072	0.115743	3.88975e-05		9.45323	24.6802	2.59391	0.0489535		9.45323	12.8585	1.35645	1		9.45323	12.9247	1.36338	0.957713		9.45323	10.88	1.14935	1			AT1G27700.1
Ciclev10032522m.g	PTHR12083//PTHR12083:SF11 - POLYNUCLEOTIDE KINASE- 3'-PHOSPHATASE // SUBFAMILY NOT NAMED (1 of 1)		26.8094	3.00126	0.115248	9.96178e-08		14.0495	12.3613	0.880688	0.489471		14.0495	5.8213	0.418482	0.129801		14.0495	8.52416	0.609504	0.693762		14.0495	9.16503	0.654797	1
Ciclev10012062m.g	PTHR11040:SF35 - ZINC TRANSPORTER 3-RELATED (1 of 2)	zinc transporter 1 precursor	51.6039	5.78309	0.113784	1.0033e-09		31.7457	26.6269	0.839262	0.315259		31.7457	19.9597	0.629903	0.0112771		31.7457	68.5995	2.15726	0.026018		31.7457	35.7516	1.12579	1		ZIP1	AT3G12750.1
Ciclev10010716m.g	PTHR35727:SF1 - CONSERVED PEPTIDE UPSTREAM OPEN READING FRAME 10-RELATED (1 of 1)	conserved peptide upstream open reading frame 11	13.4216	1.4359	0.113589	0.00120535		1.92985	1.1066	0.594425	1		1.92985	3.16928	1.6106	0.918967		1.92985	0.665943	0.377339	1		1.92985	2.03624	1.05241	1		CPuORF11	AT3G25572.1
Ciclev10000897m.g	PTHR24349:SF89 - CALCIUM-DEPENDENT PROTEIN KINASE 29 (1 of 11)	calcium-dependent protein kinase 29	10.7223	1.12465	0.11316	7.84244e-07		6.48536	2.60073	0.410112	0.00656166		6.48536	3.69479	0.576246	0.12741		6.48536	8.95289	1.3747	1		6.48536	12.3101	1.8845	1		CPK29	AT1G76040.2
Ciclev10025915m.g	KOG2966 - Uncharacterized conserved protein (1 of 3)	Protein of unknown function (DUF607)	134.582	14.8706	0.111155	2.27424e-19		19.3382	43.5117	2.24361	0.300593		19.3382	43.6244	2.24941	0.0510556		19.3382	29.6962	1.53287	0.734877		19.3382	33.9402	1.75121	1			AT2G23790.1
Ciclev10002153m.g	PTHR10687:SF15 - SECRETORY CARRIER-ASSOCIATED MEMBRANE PROTEIN 4 (1 of 1)		11.5586	1.19444	0.111029	0.001223		4.76858	13.3809	2.76896	0.0889577		4.76858	5.58767	1.16824	1		4.76858	6.90636	1.4391	0.961845		4.76858	2.89136	0.61442	1			AT1G76070.1
Ciclev10023053m.g	PF14368 - Probable lipid transfer (LTP_2) (1 of 48)	Bifunctional inhibitor/lipid-transfer protein/seed storage 2S albumin superfamily protein	163.331	17.9999	0.110749	5.11454e-16		66.3021	53.8369	0.812277	1		66.3021	88.7137	1.33751	1		66.3021	135.619	2.0439	0.622546		66.3021	42.0224	0.634353	1			AT3G18280.1
Ciclev10014317m.g	PF00069//PF00954//PF01453 - Protein kinase domain (Pkinase) // S-locus glycoprotein domain (S_locus_glycop) // D-mannose binding lectin (B_lectin) (1 of 13)	lectin protein kinase family protein	10.0251	1.01927	0.110544	2.11312e-12		3.11092	1.79305	0.589566	0.371405		3.11092	3.40993	1.09312	1		3.11092	3.96599	1.2663	1		3.11092	7.15173	2.25846	1			AT1G34300.1
Ciclev10008336m.g	2.5.1.116 - Homogentisate geranylgeranyltransferase / HGGT (1 of 10)	homogentisate phytyltransferase 1	99.9869	10.9552	0.110456	1.17732e-05		46.7955	49.7239	1.06245	0.876795		46.7955	48.449	1.03526	0.708045		46.7955	103.054	2.19965	0.0118759		46.7955	59.1989	1.26449	1		ATHPT,HPT1,TPT1,VTE2	AT2G18950.1
Ciclev10014836m.g	PTHR21266:SF25 - PROTOCHLOROPHYLLIDE-DEPENDENT TRANSLOCON COMPONENT 52, CHLOROPLASTIC (1 of 2)	ACD1-like	85.906	9.28845	0.10916	0.000153375		46.4124	15.6585	0.338803	0.00089589		46.4124	27.6045	0.595636	0.114626		46.4124	48.3176	1.04096	1		46.4124	29.9523	0.646114	1		ACD1-LIKE,PTC52,TIC55-IV	AT4G25650.1
Ciclev10022121m.g	1.14.13.129 - Beta-carotene 3-hydroxylase / Beta-carotene 3,3'-monooxygenase (1 of 2)	beta-carotene hydroxylase 2	11.9918	1.21802	0.109001	2.71257e-06		5.5516	13.6139	2.42656	0.559343		5.5516	6.19043	1.11304	1		5.5516	2.70089	0.495592	0.581395		5.5516	10.2751	1.83578	1		B2,BCH2,BETA-OHASE 2,CHY2	AT5G52570.1
Ciclev10020922m.g	PTHR12298//PTHR12298:SF7 - PCDC2 PROGRAMMED CELL DEATH PROTEIN 2 -RELATED // SUBFAMILY NOT NAMED (1 of 2)	HCP-like superfamily protein with MYND-type zinc finger	11.885	1.20268	0.108693	4.71366e-12		22.6743	42.6502	1.87712	0.292416		22.6743	8.77004	0.389475	0.187428		22.6743	8.98697	0.399001	0.052612		22.6743	26.7638	1.17956	1			AT1G67340.1
Ciclev10014750m.g	2.7.1.90 - Diphosphate--fructose-6-phosphate 1-phosphotransferase / Pyrophosphate-dependent 6-phosphofructose-1-kinase (1 of 4)	Phosphofructokinase family protein	12.813	1.30091	0.108488	9.04114e-12		2.33709	4.52886	1.89934	0.76218		2.33709	3.22499	1.36433	1		2.33709	2.27124	0.97298	1		2.33709	3.77726	1.59094	1			AT1G12000.1
Ciclev10029007m.g	PTHR31989:SF2 - NAC DOMAIN CONTAINING PROTEIN 36 (1 of 1)	NAC domain containing protein 36	28.2221	2.95333	0.107807	1.10053e-07		40.4141	98.529	2.43444	0.410381		40.4141	14.974	0.372069	0.000353421		40.4141	70.8721	1.75179	0.201095		40.4141	42.396	1.04892	1		anac036,NAC036	AT2G17040.1
Ciclev10032323m.g	PTHR23012//PTHR23012:SF57 - MEMBRANE ASSOCIATED RING FINGER // SUBFAMILY NOT NAMED (1 of 2)	RING/FYVE/PHD zinc finger superfamily protein	45.8415	4.78683	0.106371	2.97819e-09		18.4728	23.9587	1.29537	1		18.4728	12.4752	0.677075	0.185551		18.4728	20.2195	1.09404	1		18.4728	19.1199	1.03484	1			AT2G02960.2
Ciclev10007548m.g	K10405 - kinesin family member C1 (KIFC1) (1 of 2)	kinesin 3	4.30196	0.367825	0.106277	6.70971e-10		0.537481	0.640559	1.1617	1		0.537481	2.46245	4.01965	0.258842		0.537481	0.420462	0.816435	1		0.537481	1.95158	3.21826	1		ATK3,KATC	AT5G54670.1
Ciclev10009740m.g	PTHR10891:SF573 - CALCIUM-BINDING PROTEIN CML24-RELATED (1 of 2)	Calcium-binding EF-hand family protein	1132.69	119.642	0.105706	9.37228e-15		289.752	703.824	2.42857	0.0609923		289.752	150.686	0.520219	0.338349		289.752	261.533	0.902644	1		289.752	295.179	1.01872	1			AT1G18210.1
Ciclev10002108m.g	PF01789 - PsbP (PsbP) (1 of 12)	Photosystem II reaction center PsbP family protein	5.08705	0.442669	0.10462	2.63599e-08		5.94948	2.28905	0.394919	0.0108185		5.94948	2.04521	0.35461	0.00811171		5.94948	4.32422	0.731339	0.918532		5.94948	4.00138	0.677974	1			AT4G15510.1
Ciclev10019280m.g	PTHR27000:SF9 - LEUCINE-RICH REPEAT RECEPTOR-LIKE SERINE/THREONINE/TYROSINE-PROTEIN KINASE SOBIR1 (1 of 13)	Leucine-rich repeat protein kinase family protein	86.1619	8.89245	0.104246	1.78214e-18		25.6564	62.8922	2.44569	0.22927		25.6564	37.0664	1.443	1		25.6564	74.29	2.88821	0.319454		25.6564	63.1971	2.45753	0.96975		EVR,SOBIR1	AT2G31880.1
Ciclev10028270m.g	1.14.13.152 - Geraniol 8-hydroxylase / G10H (1 of 23)	cytochrome P450, family 76, subfamily C, polypeptide 4	26.1283	2.63013	0.104091	2.11829e-16		4.84406	7.5659	1.55052	1		4.84406	3.2486	0.677297	0.504658		4.84406	3.40627	0.709187	1		4.84406	6.61721	1.35864	1		CYP76C4	AT2G45550.1
Ciclev10026792m.g	PTHR27004:SF29 - RECEPTOR LIKE PROTEIN 13-RELATED (1 of 24)	receptor like protein 45	19.3133	1.9196	0.104031	3.04737e-06		19.9335	12.0847	0.608214	0.249378		19.9335	12.6966	0.638759	0.281983		19.9335	31.0717	1.55598	0.842238		19.9335	20.1133	1.00898	1		AtRLP45,RLP45	AT3G53240.1
Ciclev10029307m.g	PTHR10265:SF22 - CYCLIN-DEPENDENT KINASE INHIBITOR 7 (1 of 1)	maternal effect embryo arrest 59	144.427	14.8962	0.103761	3.68897e-20		55.7765	111.535	1.99789	0.291102		55.7765	53.4076	0.957605	0.675719		55.7765	50.1905	0.90003	1		55.7765	25.6215	0.460328	1		MEE59	AT4G37300.1
Ciclev10008836m.g	PTHR31282:SF15 - WRKY TRANSCRIPTION FACTOR 11-RELATED (1 of 1)	WRKY DNA-binding protein 11	227.448	23.4515	0.103501	9.87196e-22		80.2636	68.9789	0.859579	0.212334		80.2636	64.8875	0.808667	0.282998		80.2636	69.8735	0.870711	1		80.2636	87.5981	1.09127	1		ATWRKY11,WRKY11	AT4G31550.1
Ciclev10028253m.g	PTHR24296:SF7 - CYTOCHROME P450 94C1 (1 of 2)	cytochrome P450, family 94, subfamily C, polypeptide 1	9.43882	0.880606	0.102802	2.58739e-07		0.0676487	0.435259	3.19274	0.620896		0.0676487	1.35577	8.68344	0.0768827		0.0676487	0.90573	5.99903	0.162136		0.0676487	0.114247	1.27795	1		CYP94C1	AT2G27690.1
Ciclev10014929m.g	PTHR31352:SF5 - BETA-AMYLASE 5-RELATED (1 of 1)	beta-amylase 6	19.7059	1.92706	0.102346	3.77362e-08		5.49973	6.31988	1.14646	1		5.49973	2.38734	0.444189	0.522315		5.49973	1.79792	0.338931	0.185961		5.49973	6.79624	1.23153	1		BAM6,BMY5	AT2G32290.1
Ciclev10006198m.g	PTHR22814:SF77 - HEAVY-METAL-ASSOCIATED DOMAIN-CONTAINING PROTEIN (1 of 2)	Heavy metal transport/detoxification superfamily protein	424.024	43.2436	0.102196	9.77865e-06		190.472	321.897	1.68964	0.576465		190.472	130.079	0.683098	0.145658		190.472	327.446	1.71875	0.222319		190.472	240.933	1.26479	1			AT1G01490.2
Ciclev10011056m.g	PF07714//PF11721 - Protein tyrosine kinase (Pkinase_Tyr) // Di-glucose binding within endoplasmic reticulum (Malectin) (1 of 23)	Malectin/receptor-like protein kinase family protein	3.35985	0.250457	0.101293	3.78092e-07		0.596651	0.946383	1.50202	1		0.596651	0.417714	0.743147	0.742596		0.596651	1.45175	2.22744	0.554231		0.596651	1.16895	1.8215	1		FER	AT3G51550.1
Ciclev10012786m.g	PTHR23201//PTHR23201:SF11 - EXTENSIN, PROLINE-RICH PROTEIN // SUBFAMILY NOT NAMED (1 of 1)	Gibberellin-regulated family protein	7.39447	0.658475	0.101205	2.01568e-07		1.18689	0.439043	0.418872	0.410546		1.18689	1.34232	1.12078	1		1.18689	0.385694	0.377417	0.762132		1.18689	0.762315	0.670076	1			AT5G14920.1
Ciclev10001179m.g	K04122 - ent-kaurene oxidase (GA3, CYP701) (1 of 3)	GA requiring 3	5.43052	0.458165	0.100925	5.10337e-08		2.59462	2.094	0.814214	0.604028		2.59462	3.70832	1.4133	1		2.59462	4.75061	1.80011	0.568835		2.59462	4.51305	1.71195	1		ATKO1,CYP701A3,GA3	AT5G25900.1
Ciclev10006541m.g	PTHR11552:SF141 - GLUCOSE-METHANOL-CHOLINE (GMC) OXIDOREDUCTASE FAMILY PROTEIN (1 of 3)	Glucose-methanol-choline (GMC) oxidoreductase family protein	17.3325	1.6506	0.100422	6.37722e-15		5.08643	8.72004	1.7006	0.770052		5.08643	6.94045	1.35748	1		5.08643	1.89338	0.384345	0.103479		5.08643	6.17674	1.21022	1			AT5G51950.1
Ciclev10019666m.g	PTHR31403:SF2 - PHOSPHOLIPASE A1-IBETA2, CHLOROPLASTIC (1 of 1)	alpha/beta-Hydrolases superfamily protein	23.0217	2.19152	0.099107	6.17975e-07		2.79403	3.55201	1.26191	1		2.79403	4.24541	1.50151	1		2.79403	2.89871	1.03617	1		2.79403	3.27941	1.16772	1		PLA-I{beta]2	AT4G16820.1
Ciclev10020224m.g	PTHR19308//PTHR19308:SF12 - PHOSPHATIDYLCHOLINE TRANSFER PROTEIN // SUBFAMILY NOT NAMED (1 of 2)	Polyketide cyclase/dehydrase and lipid transport superfamily protein	146.473	14.3138	0.0983387	1.8586e-23		32.5837	31.8193	0.976614	0.393091		32.5837	35.1511	1.07855	0.778049		32.5837	29.717	0.91229	1		32.5837	38.0356	1.16681	1		CP5	AT1G64720.1
Ciclev10022647m.g	K01047 - secretory phospholipase A2 (PLA2G, SPLA2) (1 of 1)	Phospholipase A2 family protein	48.2692	4.64888	0.0981799	7.12503e-15		6.86829	12.1634	1.75989	0.993449		6.86829	10.229	1.48228	1		6.86829	13.0165	1.88231	0.773155		6.86829	4.20839	0.618285	1		ATSPLA2-ALPHA,PLA2-ALPHA	AT2G06925.1
Ciclev10014347m.g	PTHR10795:SF375 - SUBTILISIN-LIKE SERINE ENDOPEPTIDASE FAMILY PROTEIN-RELATED (1 of 1)	subtilase family protein	3.74024	0.268894	0.0960602	8.7932e-07		1.80665	2.57175	1.40127	1		1.80665	0.589683	0.361724	0.751795		1.80665	0.684676	0.411546	0.814396		1.80665	4.06052	2.18211	1			AT5G45650.1
Ciclev10014583m.g	PTHR22298:SF39 - ENDOGLUCANASE 7 (1 of 1)	Six-hairpin glycosidases superfamily protein	5.07934	0.397156	0.0959883	3.33717e-09		1.75728	3.43922	1.90559	0.712861		1.75728	1.91414	1.08446	1		1.75728	0.814501	0.492387	0.70319		1.75728	1.46639	0.843379	1		ATGH9A2,KOR2	AT1G65610.1
Ciclev10030320m.g	2.7.11.1 - Non-specific serine/threonine protein kinase / Threonine-specific protein kinase (1 of 1276)	receptor like protein 13	10.7848	0.94423	0.0959346	1.66152e-06		14.1126	8.45865	0.602186	0.171889		14.1126	6.21098	0.44404	0.0923614		14.1126	17.8346	1.26188	1		14.1126	11.288	0.80126	1		AtRLP13,RLP13	AT1G74170.1
Ciclev10028304m.g	PTHR23070//PTHR23070:SF32 - BCS1 AAA-TYPE ATPASE // SUBFAMILY NOT NAMED (1 of 8)	cytochrome BC1 synthesis	4.77243	0.365786	0.0955962	0.000130838		4.86388	2.19716	0.462776	0.14596		4.86388	2.31942	0.487405	0.237841		4.86388	2.55174	0.534208	0.454088		4.86388	4.10365	0.846849	1		BCS1	AT3G50930.1
Ciclev10021017m.g	PTHR22814:SF75 - HEAVY METAL TRANSPORT/DETOXIFICATION DOMAIN-CONTAINING PROTEIN (1 of 2)	Heavy metal transport/detoxification superfamily protein	3.07908	0.203031	0.0953202	1.53026e-05		0.913495	1.86269	1.93655	0.981015		0.913495	1.13765	1.22117	1		0.913495	0.396251	0.489643	1		0.913495	1.70098	1.77699	1			AT5G27690.1
Ciclev10007255m.g	PTHR22849//PTHR22849:SF13 - WDSAM1 PROTEIN // SUBFAMILY NOT NAMED (1 of 1)	Transducin/WD40 repeat-like superfamily protein	17.386	1.55573	0.0946888	3.92894e-15		1.8087	4.54833	2.43534	0.17786		1.8087	5.06515	2.70611	0.0820641		1.8087	3.84475	2.06673	0.1708		1.8087	3.90726	2.09947	1			AT3G06880.2
Ciclev10016732m.g	PTHR31495:SF1 - PEROXYGENASE 4-RELATED (1 of 1)	Caleosin-related family protein	8.97064	0.758082	0.0945999	5.35418e-09		6.52479	11.1162	1.69307	1		6.52479	5.25308	0.808038	0.926173		6.52479	5.07637	0.781363	1		6.52479	7.15593	1.09527	1			AT1G70670.1
Ciclev10029923m.g	PTHR33052:SF10 - F3H9.15 PROTEIN (1 of 1)		18.3726	1.62727	0.0935044	0.000724649		0	1.34659	14.4659	0.0174432		0	0.501992	6.01992	0.0713207		0	1.25503	13.5503	0.0121929		0	0.875542	9.75542	1			AT1G28190.1
Ciclev10000618m.g	2.7.11.1 - Non-specific serine/threonine protein kinase / Threonine-specific protein kinase (1 of 1276)	Protein kinase superfamily protein	23.6247	2.11571	0.0933924	7.94283e-11		4.16226	10.5692	2.50318	0.20128		4.16226	9.87906	2.34126	0.570426		4.16226	9.31297	2.20844	0.139581		4.16226	7.33814	1.74512	1			AT1G11050.1
Ciclev10004453m.g	K09338 - homeobox-leucine zipper protein (HD-ZIP) (1 of 27)	Homeobox-leucine zipper family protein / lipid-binding START domain-containing protein	25.4432	2.28494	0.0933689	5.24205e-18		4.92617	10.1565	2.04062	1		4.92617	3.10507	0.637676	0.599001		4.92617	2.89156	0.595195	0.774799		4.92617	5.23191	1.06083	1		AHDP,ANL2	AT4G00730.1
Ciclev10029408m.g	PTHR33738:SF1 - EMB (1 of 1)		11.8451	1.01458	0.0933087	6.84517e-12		2.23423	3.30791	1.45997	1		2.23423	1.81065	0.818532	1		2.23423	1.79129	0.810239	1		2.23423	2.19789	0.984431	1			AT4G35320.1
Ciclev10029391m.g	K15901 - EKC/KEOPS complex subunit CGI121/TPRKB (CGI121, TPRKB) (1 of 1)	receptor like protein 56	10.3395	0.869094	0.0928296	7.10792e-13		12.1929	6.96767	0.574939	0.101607		12.1929	4.30076	0.357992	0.0298238		12.1929	17.6661	1.44523	0.72313		12.1929	13.8644	1.13597	1		ATRLP56,RLP56	AT5G49290.1
Ciclev10031622m.g	PF00010 - Helix-loop-helix DNA-binding domain (HLH) (1 of 104)	basic helix-loop-helix (bHLH) DNA-binding superfamily protein	114.636	10.4923	0.0923186	2.76917e-23		40.5319	22.3405	0.552288	0.00247636		40.5319	42.2733	1.04286	0.553979		40.5319	44.9166	1.10791	1		40.5319	37.5636	0.926948	1			AT1G51140.1
Ciclev10007801m.g	PF12796//PF13857//PF13962 - Ankyrin repeats (3 copies) (Ank_2) // Ankyrin repeats (many copies) (Ank_5) // Domain of unknown function (PGG) (1 of 6)	Ankyrin repeat family protein	29.865	2.66466	0.092263	9.61674e-15		10.5871	29.0424	2.72687	0.0228875		10.5871	9.09421	0.860308	0.36955		10.5871	19.1325	1.79959	0.211323		10.5871	14.6387	1.37911	1			AT4G03500.1
Ciclev10016008m.g	PTHR16007//PTHR16007:SF29 - EPIDIDYMAL MEMBRANE PROTEIN E9-RELATED // SUBFAMILY NOT NAMED (1 of 3)	Family of unknown function (DUF716)	35.2101	3.09282	0.0904223	9.64929e-19		11.9654	6.46584	0.544186	0.0328152		11.9654	10.5637	0.883824	0.784807		11.9654	8.77237	0.735354	0.943582		11.9654	19.2441	1.60327	1			AT1G55230.1
Ciclev10007723m.g	PF07714//PF08263//PF13855 - Protein tyrosine kinase (Pkinase_Tyr) // Leucine rich repeat N-terminal domain (LRRNT_2) // Leucine rich repeat (LRR_8) (1 of 23)	leucine-rich repeat transmembrane protein kinase family protein	8.5807	0.676619	0.0894651	0.000369583		1.90147	4.25576	2.17628	0.965114		1.90147	1.18377	0.641412	0.718877		1.90147	0.764469	0.431917	0.434719		1.90147	1.95906	1.02877	1			AT1G68400.1
Ciclev10031097m.g	PTHR13871:SF7 - NUCLEOREDOXIN 1-RELATED (1 of 1)	DC1 domain-containing protein	48.0264	4.16212	0.088561	3.43882e-18		18.8854	12.9401	0.686849	0.0320777		18.8854	9.97356	0.530595	0.10096		18.8854	13.9987	0.742607	0.802155		18.8854	16.4358	0.870971	1			AT1G60420.1
Ciclev10028556m.g	PTHR31003:SF7 - F14J22.20 PROTEIN (1 of 1)	Homeodomain-like superfamily protein	5.52768	0.396234	0.0881774	3.6023e-12		2.89029	6.23918	2.11993	0.488063		2.89029	1.76014	0.62206	0.211798		2.89029	1.63478	0.580139	0.545214		2.89029	2.74594	0.951729	1			AT1G49560.1
Ciclev10019025m.g	PTHR11255:SF54 - DIACYLGLYCEROL KINASE 1 (1 of 1)	diacylglycerol kinase1	50.1057	4.27684	0.087178	4.91204e-11		16.6518	40.7228	2.43692	0.58154		16.6518	15.3398	0.921679	0.545322		16.6518	7.5977	0.459515	0.0712182		16.6518	15.0127	0.902153	1		ATDGK1,DGK1	AT5G07920.1
Ciclev10012048m.g	PF00646//PF01344 - F-box domain (F-box) // Kelch motif (Kelch_1) (1 of 14)	Galactose oxidase/kelch repeat superfamily protein	61.5784	5.18766	0.0857294	6.74133e-16		38.0232	17.269	0.455601	0.000309264		38.0232	21.5654	0.568299	0.020916		38.0232	61.9117	1.62661	1		38.0232	41.0637	1.07975	1			AT2G44130.1
Ciclev10024674m.g	4.2.3.22 - Germacradienol synthase / Germacradienol/germacrene-D synthase (1 of 1)		3.27161	0.186784	0.0850582	1.064e-05		0.0343634	0.0582741	1.17796	1		0.0343634	0.0099408	0.818235	1		0.0343634	0	0.74425	1		0.0343634	0.190685	2.16342	1
Ciclev10025785m.g	PTHR13832:SF237 - PROTEIN PHOSPHATASE 2C 46-RELATED (1 of 2)		4.20485	0.265835	0.0849821	1.02789e-06		1.45705	4.12372	2.71264	0.362458		1.45705	2.13534	1.43563	1		1.45705	1.54997	1.05968	1		1.45705	2.35182	1.57466	1			AT5G67020.1
Ciclev10005687m.g	PTHR12725//PTHR12725:SF81 - HALOACID DEHALOGENASE-LIKE HYDROLASE // SUBFAMILY NOT NAMED (1 of 1)	Haloacid dehalogenase-like hydrolase (HAD) superfamily protein	35.1565	2.88448	0.0846503	5.67731e-10		8.86969	9.72087	1.0949	0.647326		8.86969	13.157	1.47798	1		8.86969	11.1486	1.25407	1		8.86969	6.19199	0.701472	1			AT2G32150.1
Ciclev10013509m.g	PTHR31374:SF9 - ARABIDOPSIS THALIANA GENOMIC DNA, CHROMOSOME 5, P1 CLONE:MOK16 (1 of 1)	target of early activation tagged (EAT) 2	11.5605	0.884263	0.0844098	6.82353e-08		2.7917	1.44095	0.532889	0.969664		2.7917	2.25187	0.813318	1		2.7917	1.10166	0.415555	0.857008		2.7917	1.97307	0.716903	1		TOE2	AT5G60120.2
Ciclev10032886m.g	PTHR10634:SF22 - ZINC FINGER A20 AND AN1 DOMAIN-CONTAINING STRESS-ASSOCIATED PROTEIN 5 (1 of 1)		47.3349	3.89524	0.0842257	3.49096e-10		39.6854	55.4858	1.39714	1		39.6854	16.7462	0.423426	0.422632		39.6854	25.146	0.634554	0.78447		39.6854	24.2146	0.611143	1
Ciclev10007942m.g	PTHR31707:SF39 - PECTINESTERASE/PECTINESTERASE INHIBITOR 12-RELATED (1 of 2)	Plant invertase/pectin methylesterase inhibitor superfamily	22.3032	1.77986	0.0839103	4.04737e-15		1.68484	0.637358	0.413122	0.460193		1.68484	2.65991	1.5463	1		1.68484	3.92805	2.25681	0.310034		1.68484	2.05766	1.20888	1			AT2G26440.1
Ciclev10013012m.g	PTHR10891:SF605 - CALCIUM-BINDING PROTEIN CML25-RELATED (1 of 2)	calmodulin like 23	64.5426	5.3146	0.0837622	1.56613e-13		25.4782	53.2599	2.08615	0.302945		25.4782	20.2759	0.796611	0.31782		25.4782	35.3437	1.3857	0.846957		25.4782	33.1425	1.29964	1		CML23	AT1G66400.1
Ciclev10015595m.g	PTHR31717:SF3 - ZINC FINGER PROTEIN CONSTANS-LIKE 14-RELATED (1 of 2)	B-box type zinc finger protein with CCT domain	28.7978	2.30338	0.083168	5.25064e-22		2.77407	3.13239	1.12467	0.775216		2.77407	6.20441	2.19355	1		2.77407	2.08356	0.759747	0.982999		2.77407	1.99674	0.729537	1			AT1G28050.1
Ciclev10024101m.g	PTHR23177:SF24 - RHO GTPASE-ACTIVATING PROTEIN 3-RELATED (1 of 2)	Rho GTPase activating protein with PAK-box/P21-Rho-binding domain	4.60763	0.285063	0.0817956	5.54388e-11		1.66633	0.612356	0.403296	0.0847319		1.66633	1.6786	1.00695	1		1.66633	1.12905	0.695818	1		1.66633	3.38083	1.97065	1			AT2G46710.1
Ciclev10016106m.g	PTHR10797:SF14 - CCR4-ASSOCIATED FACTOR 1 HOMOLOG 10-RELATED (1 of 4)	Polynucleotidyl transferase, ribonuclease H-like superfamily protein	11.1575	0.819287	0.0816599	3.46849e-05		2.35001	3.11007	1.31023	1		2.35001	1.86259	0.801057	0.625134		2.35001	1.31213	0.576378	1		2.35001	3.06176	1.29051	1			AT3G44240.1
Ciclev10033901m.g	PF03000 - NPH3 family (NPH3) (1 of 25)	Phototropic-responsive NPH3 family protein	3.77018	0.212473	0.0807386	7.53921e-10		0.165051	0	0.377286	0.607017		0.165051	0.272539	1.40554	0.912949		0.165051	0.279722	1.43264	1		0.165051	0.234544	1.26219	1			AT3G19850.1
Ciclev10000851m.g	KOG0156 - Cytochrome P450 CYP2 subfamily (1 of 157)	cytochrome P450, family 82, subfamily C, polypeptide 4	16.3825	1.21608	0.0798474	5.34427e-19		2.10451	1.21704	0.59743	0.446745		2.10451	2.64096	1.24334	1		2.10451	1.38507	0.673653	1		2.10451	4.581	2.12338	1		CYP82C4	AT4G31940.1
Ciclev10002672m.g	PTHR10663//PTHR10663:SF147 - GUANYL-NUCLEOTIDE EXCHANGE FACTOR // SUBFAMILY NOT NAMED (1 of 12)		3.75928	0.207193	0.0795985	1.29597e-06		1.62655	1.02355	0.650748	0.469617		1.62655	0.488902	0.341085	0.479748		1.62655	0.628756	0.422087	0.752843		1.62655	0.678917	0.45114	1			AT2G35470.1
Ciclev10016109m.g	PF04720 - PDDEXK-like family of unknown function (PDDEXK_6) (1 of 10)	Protein of unknown function (DUF506)	6.97066	0.45171	0.0780281	0.000451817		1.45263	2.50029	1.67477	1		1.45263	2.31358	1.55451	1		1.45263	3.85965	2.55029	0.350763		1.45263	1.29472	0.898296	1			AT4G32480.1
Ciclev10032937m.g	PTHR10891:SF638 - CALCIUM-BINDING PROTEIN CML15-RELATED (1 of 4)	Calcium-binding EF-hand family protein	59.3411	4.5047	0.0774666	2.21044e-13		45.7914	92.0496	2.00799	0.212334		45.7914	45.7332	0.998732	0.702359		45.7914	71.119	1.5519	0.711319		45.7914	43.2731	0.945124	1			AT3G25600.1
Ciclev10026257m.g	PTHR10992:SF891 - STRIGOLACTONE ESTERASE D14 HOMOLOG-RELATED (1 of 3)	alpha/beta-Hydrolases superfamily protein	3.24115	0.157161	0.0769677	6.38151e-05		0.777737	0.356487	0.520073	0.958967		0.777737	2.26776	2.69757	0.854495		0.777737	1.26399	1.55398	1		0.777737	2.98872	3.51895	1			AT3G03990.1
Ciclev10011832m.g	PTHR22814:SF100 - HEAVY METAL TRANSPORT/DETOXIFICATION DOMAIN-CONTAINING PROTEIN-RELATED (1 of 2)	Heavy metal transport/detoxification superfamily protein	36.5113	2.69594	0.0763682	1.52761e-13		5.33842	9.65932	1.79451	1		5.33842	9.45888	1.75766	0.850078		5.33842	16.0667	2.97268	0.867421		5.33842	13.4963	2.50004	1			AT2G36950.1
Ciclev10001177m.g	2.7.10.2//2.7.11.1 - Non-specific protein-tyrosine kinase / Cytoplasmic protein tyrosine kinase // Non-specific serine/threonine protein kinase / Threonine-specific protein kinase (1 of 28)	Protein kinase superfamily protein	7.86394	0.504076	0.0758513	1.07363e-09		0.729804	2.02682	2.56304	0.672432		0.729804	1.46542	1.88649	1		0.729804	2.11096	2.66444	0.86366		0.729804	1.18321	1.5464	1			AT1G76360.1
Ciclev10029187m.g	PTHR13871:SF51 - CYSTEINE/HISTIDINE-RICH C1 DOMAIN FAMILY PROTEIN (1 of 5)	Cysteine/Histidine-rich C1 domain family protein	4.09726	0.215748	0.0752271	1.71995e-05		3.52557	2.77075	0.791808	0.626518		3.52557	3.56495	1.01086	1		3.52557	4.31699	1.21829	1		3.52557	4.0176	1.13571	1			AT2G16050.1
Ciclev10021621m.g	PTHR12725//PTHR12725:SF49 - HALOACID DEHALOGENASE-LIKE HYDROLASE // SUBFAMILY NOT NAMED (1 of 1)	Haloacid dehalogenase-like hydrolase (HAD) superfamily protein	12.9157	0.878239	0.0751587	7.7433e-14		7.89829	19.093	2.39964	0.316081		7.89829	5.42578	0.69087	0.515276		7.89829	6.16231	0.782956	0.980108		7.89829	5.81735	0.739827	1			AT3G62040.1
Ciclev10032774m.g	PTHR31087:SF17 - PROTEIN LURP-ONE-RELATED 14-RELATED (1 of 1)	Protein of unknown function (DUF567)	47.2366	3.42459	0.0744579	4.51215e-07		16.8142	30.6139	1.81586	0.623338		16.8142	6.61477	0.39699	1		16.8142	16.4824	0.98038	1		16.8142	20.0073	1.18878	1			AT3G56180.1
Ciclev10032940m.g	PTHR31747:SF1 - PROTEIN LOL1 (1 of 1)	lsd one like 1	6.09264	0.35921	0.0741542	1.38552e-07		1.78542	1.44843	0.821267	0.668293		1.78542	1.18984	0.68411	0.899534		1.78542	4.87108	2.63659	0.180581		1.78542	2.83625	1.55734	1		LOL1	AT1G32540.2
Ciclev10006246m.g	PTHR22814:SF129 - COPPER TRANSPORT FAMILY PROTEIN-RELATED (1 of 1)	Heavy metal transport/detoxification superfamily protein	49.9053	3.59778	0.0739478	9.54167e-07		13.4334	12.9652	0.965403	0.829064		13.4334	8.06776	0.603527	0.123281		13.4334	23.8776	1.77173	0.327236		13.4334	16.7726	1.24674	1			AT1G01490.1
Ciclev10031891m.g	PTHR13832:SF272 - PROTEIN PHOSPHATASE 2C 30-RELATED (1 of 1)	Protein phosphatase 2C family protein	30.0083	2.07376	0.0721981	9.60599e-05		4.1538	6.48023	1.54691	1		4.1538	6.15305	1.46999	1		4.1538	10.5246	2.49767	0.172226		4.1538	8.36729	1.99052	1			AT1G07160.1
Ciclev10009710m.g	PF04398 - Protein of unknown function, DUF538 (DUF538) (1 of 21)	Protein of unknown function, DUF538	4.46271	0.227021	0.0716726	2.97005e-05		1.74443	0.560316	0.358005	0.408447		1.74443	0.558645	0.3571	0.685383		1.74443	1.94477	1.10862	1		1.74443	1.82483	1.04359	1			AT5G54530.1
Ciclev10024976m.g	PF00069//PF01453 - Protein kinase domain (Pkinase) // D-mannose binding lectin (B_lectin) (1 of 21)	S-locus lectin protein kinase family protein	9.75778	0.592716	0.070271	1.63029e-18		3.29449	4.99973	1.50235	1		3.29449	3.27629	0.994638	0.933968		3.29449	3.56298	1.0791	1		3.29449	3.23999	0.983946	1			AT5G35370.1
Ciclev10012837m.g	PTHR12629//PTHR12629:SF14 - DIPHOSPHOINOSITOL POLYPHOSPHATE PHOSPHOHYDROLASE // SUBFAMILY NOT NAMED (1 of 1)	nudix hydrolase homolog 17	366.035	25.4109	0.0696763	6.37168e-06		157.942	243.823	1.54341	0.944601		157.942	120.973	0.766082	0.172712		157.942	128.83	0.815793	0.950205		157.942	160.615	1.01691	1		atnudt17,NUDT17	AT2G01670.1
Ciclev10032588m.g	PF00560//PF13855 - Leucine Rich Repeat (LRR_1) // Leucine rich repeat (LRR_8) (1 of 61)	receptor like protein 33	9.1871	0.546504	0.0696131	1.91927e-05		4.00099	11.0262	2.71304	0.191368		4.00099	3.97418	0.993462	0.499916		4.00099	4.83585	1.20358	1		4.00099	4.39183	1.0953	1		AtRLP33,RLP33	AT3G05660.1
Ciclev10005315m.g	PF00892 - EamA-like transporter family (EamA) (1 of 45)	nodulin MtN21 /EamA-like transporter family protein	2.08242	0.0515201	0.0694274	1.19629e-05		1.63252	3.20353	1.90678	1		1.63252	1.07676	0.679221	0.58275		1.63252	1.00827	0.639688	0.900321		1.63252	3.64137	2.1595	1			AT2G39510.1
Ciclev10022971m.g	PTHR14154:SF3 - MITOCHONDRIAL PYRUVATE CARRIER 1 (1 of 1)		26.9547	1.77414	0.0692722	3.0096e-13		5.10217	14.8851	2.88055	0.383904		5.10217	4.93799	0.968441	1		5.10217	8.86319	1.72297	0.774038		5.10217	9.91181	1.92455	1
Ciclev10028824m.g	PTHR22814:SF100 - HEAVY METAL TRANSPORT/DETOXIFICATION DOMAIN-CONTAINING PROTEIN-RELATED (1 of 2)	Heavy metal transport/detoxification superfamily protein	790.976	54.5338	0.0690626	9.16203e-29		112.078	228.495	2.03778	1		112.078	54.1977	0.484031	0.396804		112.078	75.6893	0.675616	1		112.078	144	1.28456	1			AT5G60800.1
Ciclev10014589m.g	PTHR13018:SF46 - ERD (EARLY-RESPONSIVE TO DEHYDRATION STRESS) FAMILY PROTEIN-RELATED (1 of 3)	ERD (early-responsive to dehydration stress) family protein	117.431	7.75924	0.0668696	5.96353e-12		75.645	106.136	1.40255	0.908722		75.645	37.7012	0.499059	0.00682055		75.645	26.7203	0.354087	0.000157926		75.645	50.4141	0.666896	1			AT4G22120.3
Ciclev10026954m.g	K16282 - E3 ubiquitin-protein ligase RHA2 [EC:6.3.2.19] (RHA2) (1 of 2)	RING-H2 finger protein 2B	8.5911	0.473218	0.0659546	9.74667e-05		0.234393	1.2292	3.97496	0.66029		0.234393	2.34877	7.32302	0.417902		0.234393	1.33542	4.29262	0.682443		0.234393	1.3589	4.36283	1		RHA2B	AT2G01150.1
Ciclev10033551m.g	2.5.1.116 - Homogentisate geranylgeranyltransferase / HGGT (1 of 10)	homogentisate phytyltransferase 1	3.9163	0.163	0.065483	5.15572e-08		0.0732642	2.91554	17.4043	0.425944		0.0732642	0.296471	2.28824	1		0.0732642	2.21463	13.359	0.312204		0.0732642	0	0.577153	1		ATHPT,HPT1,TPT1,VTE2	AT2G18950.1
Ciclev10015163m.g	PF02458 - Transferase family (Transferase) (1 of 116)	HXXXD-type acyl-transferase family protein	31.971	1.97624	0.064739	0.00020879		0.0796509	0.492899	3.30028	1		0.0796509	0.664778	4.25702	0.856508		0.0796509	1.53706	9.11243	0.575776		0.0796509	0.108699	1.16169	1			AT5G17540.1
Ciclev10002132m.g	K07760 - cyclin-dependent kinase [EC:2.7.11.22] (CDK) (1 of 2)	cyclin-dependent kinase B2;2	4.43924	0.19347	0.0646519	0.00015072		3.46761	4.71925	1.35084	1		3.46761	1.51739	0.453355	0.715287		3.46761	1.23979	0.375542	0.300911		3.46761	2.55027	0.74287	1		CDKB2;2	AT1G20930.1
Ciclev10014129m.g	PF07714//PF11721//PF13855 - Protein tyrosine kinase (Pkinase_Tyr) // Di-glucose binding within endoplasmic reticulum (Malectin) // Leucine rich repeat (LRR_8) (1 of 5)	Leucine-rich repeat transmembrane protein kinase	3.16756	0.110978	0.0645676	1.3368e-13		0.803598	2.51512	2.89412	0.532025		0.803598	0.4685	0.629152	0.570443		0.803598	0.578488	0.750874	1		0.803598	1.11762	1.34752	1			AT1G07650.1
Ciclev10019893m.g	K07437 - cytochrome P450, family 26, subfamily A (CYP26A) (1 of 5)	cytochrome P450, family 716, subfamily A, polypeptide 1	33.896	2.09224	0.0644853	1.68332e-21		1.03525	0.895681	0.877062	1		1.03525	1.6124	1.50839	1		1.03525	0.461614	0.494707	1		1.03525	1.28905	1.22357	1		CYP716A1	AT5G36110.1
Ciclev10015683m.g	PTHR10366:SF388 - CINNAMOYL COA REDUCTASE-LIKE PROTEIN (1 of 1)	NAD(P)-binding Rossmann-fold superfamily protein	89.7342	5.67171	0.0642485	4.11829e-10		23.3838	47.9427	2.04578	0.283897		23.3838	18.2664	0.782087	0.46178		23.3838	39.3177	1.67851	0.240983		23.3838	28.1998	1.20508	1			AT5G14700.1
Ciclev10020705m.g	PF13639//PF13947 - Ring finger domain (zf-RING_2) // Wall-associated receptor kinase galacturonan-binding (GUB_WAK_bind) (1 of 1)	RING/U-box superfamily protein	3.09858	0.104566	0.0639554	1.07088e-05		0	0	1	1		0	0.0405513	1.40551	1		0	0.192764	2.92764	0.788097		0	0	1	1			AT2G46495.1
Ciclev10024756m.g	PTHR27000:SF185 - LEUCINE-RICH REPEAT RECEPTOR-LIKE PROTEIN KINASE PEPR1-RELATED (1 of 1)	PEP1 receptor 1	6.34324	0.311038	0.0637937	1.01728e-07		1.03354	1.55996	1.4644	1		1.03354	1.21277	1.15811	1		1.03354	1.06696	1.02949	1		1.03354	0.754619	0.753938	1		ATPEPR1,PEPR1	AT1G73080.1
Ciclev10025417m.g	1.14.13.21 - Flavonoid 3'-monooxygenase / Flavonoid 3'-hydroxylase (1 of 18)	Cytochrome P450 superfamily protein	166.971	10.5574	0.0637899	4.96111e-32		11.1775	20.9671	1.86807	0.460495		11.1775	19.2698	1.71757	0.7633		11.1775	11.6515	1.04203	1		11.1775	14.4652	1.29153	1		CYP75B1,D501,TT7	AT5G07990.1
Ciclev10022230m.g	PTHR32227:SF75 - GLUCAN ENDO-1,3-BETA-GLUCOSIDASE-LIKE PROTEIN 2-RELATED (1 of 2)	plasmodesmata callose-binding protein 3	18.2802	1.0531	0.0627358	6.29422e-17		4.6807	4.03306	0.86453	0.772987		4.6807	2.79051	0.60462	0.452466		4.6807	1.59975	0.355544	0.107322		4.6807	6.62672	1.40706	1		PDCB3	AT1G18650.1
Ciclev10005127m.g	PTHR13683:SF379 - ASPARTYL PROTEASE-LIKE PROTEIN (1 of 1)	Eukaryotic aspartyl protease family protein	9.79659	0.513692	0.0620105	8.01191e-05		6.20082	8.91176	1.43025	1		6.20082	2.73655	0.450188	0.0707906		6.20082	7.42749	1.19468	1		6.20082	2.88936	0.474441	1			AT5G19120.1
Ciclev10001451m.g	PTHR13902//PTHR13902:SF64 - SERINE/THREONINE-PROTEIN KINASE WNK WITH NO LYSINE -RELATED // SUBFAMILY NOT NAMED (1 of 1)	Serine/threonine-protein kinase WNK (With No Lysine)-related	3.16957	0.102147	0.0618267	0.00069976		0.179919	0.0990439	0.711078	1		0.179919	0.304727	1.44588	1		0.179919	0.0521555	0.543571	1		0.179919	0.150951	0.896515	1			AT1G60060.1
Ciclev10018094m.g	PF02701 - Dof domain, zinc finger (zf-Dof) (1 of 24)	Dof-type zinc finger DNA-binding family protein	9.04801	0.462126	0.0614479	9.3985e-06		4.71506	2.55556	0.551511	0.194118		4.71506	2.52936	0.54607	0.40601		4.71506	2.52551	0.545272	0.58921		4.71506	4.51007	0.957427	1			AT1G29160.1
Ciclev10028321m.g	PTHR23504:SF36 - MAJOR FACILITATOR PROTEIN (1 of 2)	Major facilitator superfamily protein	5.09007	0.212761	0.0602613	2.86469e-07		2.68232	1.23979	0.481535	0.240635		2.68232	1.84954	0.700688	0.645962		2.68232	0.847272	0.340461	0.112379		2.68232	2.07837	0.782934	1			AT2G16990.1
Ciclev10012865m.g	PF04749 - PLAC8 family (PLAC8) (1 of 18)		7.57822	0.361528	0.0601087	8.67199e-08		0.0853992	0	0.539377	1		0.0853992	0.0494094	0.805879	1		0.0853992	0	0.539377	1		0.0853992	0.0504939	0.811729	1
Ciclev10005661m.g	PF00646//PF14299 - F-box domain (F-box) // Phloem protein 2 (PP2) (1 of 11)	phloem protein 2-B11	3.28917	0.103458	0.0600319	4.04773e-05		2.55251	1.71256	0.683339	1		2.55251	1.01646	0.420908	0.215987		2.55251	1.0249	0.424089	0.787776		2.55251	1.37023	0.554281	1		ATPP2-B11,PP2-B11	AT1G80110.1
Ciclev10014333m.g	PTHR31268:SF2 - GALACTINOL--SUCROSE GALACTOSYLTRANSFERASE 5-RELATED (1 of 2)	Raffinose synthase family protein	78.9352	4.56745	0.0590553	1.18944e-29		22.0658	41.0671	1.85724	0.776816		22.0658	14.7447	0.669711	0.0652114		22.0658	13.7199	0.62348	0.273149		22.0658	22.8496	1.03536	1		SIP1	AT5G40390.1
Ciclev10012618m.g	PF05678 - VQ motif (VQ) (1 of 25)	VQ motif-containing protein	190.521	11.111	0.0588132	1.26098e-32		52.9061	56.6012	1.06971	0.645318		52.9061	48.0672	0.90871	0.532782		52.9061	65.436	1.23639	1		52.9061	81.8883	1.54677	1			AT3G56880.1
Ciclev10032680m.g	PTHR11260:SF312 - GLUTATHIONE S-TRANSFERASE U17-RELATED (1 of 1)	Glutathione S-transferase family protein	183.702	10.6529	0.0585026	4.37973e-12		108.157	266.986	2.46715	0.0286183		108.157	52.7898	0.488558	0.00621088		108.157	183.434	1.69536	0.259251		108.157	144.567	1.33633	1		ATGSTU17,ERD9,GST30,GST30B	AT1G10370.1
Ciclev10002179m.g	PF02701 - Dof domain, zinc finger (zf-Dof) (1 of 24)	Dof-type zinc finger DNA-binding family protein	56.8883	3.21429	0.0581573	3.3547e-24		14.7724	7.92222	0.539403	0.00797587		14.7724	25.1204	1.69578	1		14.7724	20.8119	1.40609	1		14.7724	13.6237	0.922765	1			AT1G21340.1
Ciclev10024067m.g	PTHR31623:SF3 - F21J9.9 (1 of 14)	HXXXD-type acyl-transferase family protein	3.5197	0.108867	0.0577029	7.32651e-08		0.115772	0.0241862	0.575544	0.759127		0.115772	0	0.463453	0.648298		0.115772	0	0.463453	0.775697		0.115772	0.745959	3.92062	1			AT3G26040.1
Ciclev10016958m.g	PTHR33791:SF1 - CHAPERONIN-LIKE RBCX PROTEIN (1 of 1)	Chaperonin-like RbcX protein	4.00668	0.1338	0.0569317	0.000241205		0.8866	0.735376	0.846722	1		0.8866	1.51051	1.63239	1		0.8866	0.884333	0.997702	1		0.8866	0	0.101358	1			AT4G04330.1
Ciclev10010508m.g	PF03168 - Late embryogenesis abundant protein (LEA_2) (1 of 42)	Late embryogenesis abundant protein	3130.61	176.216	0.0563182	9.42595e-33		1793.62	1890.61	1.05407	0.820715		1793.62	628.435	0.350409	0.136353		1793.62	745.637	0.41575	0.132573		1793.62	1145.28	0.638549	1		LEA14,LSR3	AT1G01470.1
Ciclev10001683m.g	PF00010 - Helix-loop-helix DNA-binding domain (HLH) (1 of 104)	beta HLH protein 93	3.90453	0.121255	0.0552512	7.47772e-07		0.0576213	0	0.634432	1		0.0576213	0	0.634432	1		0.0576213	0	0.634432	1		0.0576213	0.165766	1.6861	1		bHLH093	AT5G65640.1
Ciclev10012729m.g	PTHR31087:SF11 - PROTEIN LURP-ONE-RELATED 1-RELATED (1 of 7)	Protein of unknown function (DUF567)	179.977	9.61897	0.0539713	1.52766e-15		52.8811	60.81	1.14966	1		52.8811	35.1618	0.665555	0.100939		52.8811	114.914	2.17086	0.104504		52.8811	49.4985	0.936154	1			AT5G01750.2
Ciclev10016432m.g	PF13947 - Wall-associated receptor kinase galacturonan-binding (GUB_WAK_bind) (1 of 56)	RING/U-box superfamily protein	9.4633	0.405123	0.0528189	4.74977e-17		2.85241	8.22393	2.81936	0.110068		2.85241	3.87552	1.34653	1		2.85241	5.87319	2.02316	0.534988		2.85241	5.63592	1.94279	1			AT5G53110.1
Ciclev10022706m.g	PF14712 - Snapin/Pallidin (Snapin_Pallidin) (1 of 1)		20.767	0.997522	0.052596	9.58409e-16		13.0241	11.6042	0.891812	0.797013		13.0241	16.5538	1.26895	1		13.0241	11.207	0.861546	1		13.0241	13.6475	1.0475	1
Ciclev10010791m.g	PTHR22595//PTHR22595:SF47 - CHITINASE-RELATED // SUBFAMILY NOT NAMED (1 of 2)	plant natriuretic peptide A	146.989	7.46232	0.0514131	1.34178e-15		44.6599	22.9455	0.51487	0.0366831		44.6599	22.3832	0.502306	0.155345		44.6599	80.0511	1.79069	0.615538		44.6599	37.8232	0.847259	1		PNP-A	AT2G18660.1
Ciclev10020943m.g	K13425 - WRKY transcription factor 22 (WRKY22) (1 of 1)	WRKY family transcription factor	6.76631	0.251683	0.0512186	4.16523e-14		3.71437	2.26768	0.620727	0.204285		3.71437	2.75468	0.748403	0.388679		3.71437	1.32327	0.373135	0.0777502		3.71437	2.40118	0.655726	1		AtWRKY22,WRKY22	AT4G01250.1
Ciclev10004731m.g	PTHR22572:SF119 - GLUCOSE-1-PHOSPHATE ADENYLYLTRANSFERASE LARGE SUBUNIT 1, CHLOROPLASTIC (1 of 1)	ADP glucose pyrophosphorylase large subunit 1	11.9712	0.507374	0.0503158	1.39381e-15		11.9353	14.7039	1.23004	1		11.9353	9.87333	0.828673	0.393609		11.9353	4.8543	0.411648	0.0297159		11.9353	11.0441	0.925954	1		ADG2,APL1	AT5G19220.1
Ciclev10015213m.g	PTHR22950//PTHR22950:SF298 - AMINO ACID TRANSPORTER // SUBFAMILY NOT NAMED (1 of 1)	lysine histidine transporter 1	143.703	7.12335	0.050231	7.01509e-20		39.389	69.2405	1.75594	0.662123		39.389	52.3797	1.32897	1		39.389	96.0181	2.43405	0.00440819		39.389	48.7584	1.23727	1		LHT1	AT5G40780.2
Ciclev10026256m.g	PTHR10992:SF891 - STRIGOLACTONE ESTERASE D14 HOMOLOG-RELATED (1 of 3)	alpha/beta-Hydrolases superfamily protein	7.39952	0.27489	0.0499886	4.60889e-09		3.77727	2.571	0.688885	0.706739		3.77727	5.76175	1.51182	1		3.77727	5.00677	1.3171	1		3.77727	6.87295	1.79842	1			AT3G03990.1
Ciclev10022521m.g	PF03909 - BSD domain (BSD) (1 of 8)		19.3953	0.873468	0.0499335	1.54191e-15		4.49347	4.77252	1.06075	1		4.49347	7.13943	1.57603	1		4.49347	6.71904	1.48451	1		4.49347	17.1006	3.74459	1
Ciclev10010860m.g	PTHR11746//PTHR11746:SF103 - O-METHYLTRANSFERASE // SUBFAMILY NOT NAMED (1 of 33)	O-methyltransferase 1	6.86407	0.24528	0.0495803	1.30713e-08		0.829161	0.285163	0.414528	0.413129		0.829161	1.25536	1.4587	1		0.829161	0.821791	0.992068	1		0.829161	1.12091	1.31399	1		ATOMT1,OMT1	AT5G54160.1
Ciclev10018267m.g	PTHR10891//PTHR10891:SF621 - EF-HAND CALCIUM-BINDING DOMAIN CONTAINING PROTEIN // SUBFAMILY NOT NAMED (1 of 2)	calmodulin-like 38	8.70952	0.334035	0.0492688	1.48399e-05		0.182626	2.20826	8.16719	0.459373		0.182626	0.824661	3.27168	1		0.182626	1.46669	5.54335	0.790731		0.182626	1.46239	5.52813	1		CML38	AT1G76650.3
Ciclev10019627m.g	PTHR24064:SF274 - INORGANIC PHOSPHATE TRANSPORTER 1-4 (1 of 3)	phosphate transporter 1;4	91.072	4.37957	0.0491332	1.90989e-11		8.18999	17.9581	2.17831	0.518791		8.18999	15.2228	1.84835	1		8.18999	21.0547	2.55184	0.016462		8.18999	8.74326	1.06674	1		ATPT2,PHT1;4	AT2G38940.1
Ciclev10033025m.g	PTHR20863:SF28 - ACYL CARRIER PROTEIN 4, CHLOROPLASTIC (1 of 1)	acyl carrier protein 4	3.7637	0.0869675	0.0483908	1.92546e-05		2.91478	3.91161	1.33065	1		2.91478	4.14558	1.40826	1		2.91478	5.74398	1.93844	0.716464		2.91478	7.08117	2.38199	1		ACP4	AT4G25050.1
Ciclev10032829m.g	PF14299 - Phloem protein 2 (PP2) (1 of 35)	phloem protein 2-A1	222.733	10.5042	0.047588	2.8321e-18		65.0415	65.7561	1.01097	1		65.0415	32.4895	0.500287	0.769248		65.0415	84.6876	1.30159	1		65.0415	59.0731	0.908377	1		ATPP2-A1,ATPP2A-1,PP2-A1	AT4G19840.1
Ciclev10009191m.g	5.4.99.5 - Chorismate mutase / Hydroxyphenylpyruvate synthase (1 of 2)	chorismate mutase 2	178.461	8.34077	0.047271	4.4691e-35		61.3287	34.9977	0.571356	0.127516		61.3287	23.9493	0.391499	0.107161		61.3287	61.0217	0.995002	1		61.3287	42.4274	0.692304	1		ATCM2,CM2	AT5G10870.1
Ciclev10017364m.g	PF13041 - PPR repeat family (PPR_2) (1 of 457)		22.6487	0.973733	0.0471998	4.02e-16		21.2476	12.957	0.611638	0.173215		21.2476	13.6446	0.643848	0.314294		21.2476	20.5123	0.965557	1		21.2476	25.5679	1.20238	1			AT1G68238.1
Ciclev10028906m.g	PTHR10044//PTHR10044:SF112 - INHIBITOR OF APOPTOSIS // SUBFAMILY NOT NAMED (1 of 1)	SBP (S-ribonuclease binding protein) family protein	4.6466	0.123141	0.0470107	2.56593e-07		0.566502	1.34903	2.17409	0.872522		0.566502	0.391229	0.737026	1		0.566502	0.683663	1.17578	1		0.566502	0.647493	1.12152	1			AT4G35070.1
Ciclev10003017m.g	K09658 - dolichyl-phosphate mannosyltransferase polypeptide 2, regulatory subunit (DPM2) (1 of 1)		9.63873	0.352904	0.0465054	5.39401e-06		4.99169	6.2649	1.25006	1		4.99169	2.65263	0.540613	1		4.99169	4.5571	0.914648	1		4.99169	7.18637	1.43103	1
Ciclev10019897m.g	PTHR27000:SF9 - LEUCINE-RICH REPEAT RECEPTOR-LIKE SERINE/THREONINE/TYROSINE-PROTEIN KINASE SOBIR1 (1 of 13)	Leucine-rich repeat protein kinase family protein	4.41316	0.104673	0.0453502	1.0542e-14		0.914086	1.86009	1.93286	0.924405		0.914086	0.742134	0.830436	1		0.914086	1.44062	1.51922	1		0.914086	0.985202	1.07013	1		EVR,SOBIR1	AT2G31880.1
Ciclev10005971m.g	PTHR13256//PTHR13256:SF47 - N-ACETYLTRANSFERASE 9 // SUBFAMILY NOT NAMED (1 of 4)	Acyl-CoA N-acyltransferases (NAT) superfamily protein	29.9843	1.24275	0.044633	0.00106326		7.30803	17.5923	2.38826	0.549257		7.30803	2.82124	0.394335	0.6869		7.30803	14.7295	2.00182	0.334612		7.30803	7.54656	1.0322	1			AT2G32030.1
Ciclev10003072m.g	KOG4118 - Uncharacterized conserved protein (1 of 1)		13.4923	0.503345	0.0443888	5.35077e-09		6.39243	3.20454	0.508983	0.217871		6.39243	2.1681	0.349345	0.134853		6.39243	7.17034	1.11982	1		6.39243	6.05612	0.9482	1
Ciclev10018721m.g	PF07714//PF11721//PF13855 - Protein tyrosine kinase (Pkinase_Tyr) // Di-glucose binding within endoplasmic reticulum (Malectin) // Leucine rich repeat (LRR_8) (1 of 5)	Leucine-rich repeat transmembrane protein kinase	8.32695	0.273517	0.0443241	3.72668e-15		2.8807	2.31788	0.811179	0.577666		2.8807	2.40439	0.840203	0.934229		2.8807	1.61558	0.575565	0.873682		2.8807	2.37864	0.831565	1			AT1G53440.1
Ciclev10016749m.g	K02871 - large subunit ribosomal protein L13 (RP-L13, MRPL13, rplM) (1 of 2)		208.355	8.98078	0.0435623	4.4691e-35		80.923	47.461	0.587006	0.0169256		80.923	45.3741	0.561249	0.0161501		80.923	174.292	2.15238	0.0227579		80.923	85.0714	1.0512	1			AT3G13130.1
Ciclev10027560m.g	1.14.13.89 - Isoflavone 2'-hydroxylase / Isoflavone 2'-monooxygenase (1 of 7)	cytochrome P450, family 81, subfamily D, polypeptide 8	3.66967	0.0621025	0.0430018	9.21622e-11		0	0	1	1		0	0	1	1		0	0.173337	2.73337	1		0	0	1	1		CYP81D8	AT4G37370.1
Ciclev10032328m.g	PTHR10992:SF820 - METHYLESTERASE 1-RELATED (1 of 6)	methyl esterase 1	55.4411	2.26287	0.0425427	3.34626e-15		15.9771	15.9334	0.997286	1		15.9771	5.58307	0.353489	0.338816		15.9771	5.41343	0.342937	0.161196		15.9771	15.3112	0.958581	1		ATMES1,MES1	AT2G23620.1
Ciclev10026414m.g	K09338 - homeobox-leucine zipper protein (HD-ZIP) (1 of 27)	homeobox protein 40	60.7922	2.39489	0.0409722	0.000147083		48.3505	29.336	0.607547	0.0214548		48.3505	18.7532	0.389123	0.00908629		48.3505	23.184	0.480574	0.0388512		48.3505	56.4127	1.1664	1		ATHB40,HB-5,HB40	AT4G36740.1
Ciclev10025415m.g	PTHR10551//PTHR10551:SF13 - FASCIN // SUBFAMILY NOT NAMED (1 of 2)		30.3201	1.13526	0.0406068	6.5953e-33		8.77016	3.16395	0.36797	0.0458348		8.77016	3.49298	0.405064	0.36105		8.77016	3.94266	0.455759	0.295505		8.77016	6.03356	0.691482	1
Ciclev10026072m.g	PTHR31235:SF22 - PEROXIDASE 47 (1 of 1)	Peroxidase superfamily protein	3.34555	0.0368371	0.0397142	7.70643e-06		0.125996	0	0.442486	1		0.125996	0.0509954	0.668133	1		0.125996	0.0646429	0.728521	1		0.125996	0.133681	1.034	1			AT4G33420.1
Ciclev10031574m.g	PTHR13778:SF4 - GALACTURONOSYLTRANSFERASE-LIKE 3-RELATED (1 of 1)	galacturonosyltransferase-like 3	11.4356	0.356898	0.0396077	1.54924e-21		1.8558	2.08205	1.11568	0.942745		1.8558	2.51132	1.33517	1		1.8558	1.93136	1.03863	1		1.8558	2.15821	1.15462	1		GATL3	AT1G13250.1
Ciclev10020744m.g	PF03106 - WRKY DNA -binding domain (WRKY) (1 of 52)	WRKY DNA-binding protein 30	87.0703	3.23094	0.0382119	2.5297e-16		14.482	41.2426	2.83518	0.0836869		14.482	19.4961	1.34386	1		14.482	19.9507	1.37503	0.920723		14.482	20.3403	1.40175	1		ATWRKY30,WRKY30	AT5G24110.1
Ciclev10014790m.g	K14173 - alpha-farnesene synthase (AFS1) (1 of 1)	terpene synthase 03	8.75388	0.234839	0.0378183	4.16767e-14		0.146547	0.224297	1.31536	1		0.146547	0.0753128	0.711073	1		0.146547	0.0477341	0.599213	1		0.146547	0.169745	1.09409	1		ATTPS03,TPS03	AT4G16740.1
Ciclev10014707m.g	4.2.3.48 - (3S,6E)-nerolidol synthase / Nerolidol synthase (1 of 3)	terpene synthase 14	6.55245	0.150765	0.0376951	0.000153735		0.113115	0.0334943	0.626394	1		0.113115	0.0521777	0.714062	1		0.113115	1.78045	8.82363	0.144889		0.113115	0	0.469229	1		ATTPS14,TPS14	AT1G61680.1
Ciclev10005847m.g	PTHR36399:SF1 - NAD(P)H DEHYDROGENASE 18 (1 of 1)	NAD(P)H dehydrogenase 18	36.9903	1.29031	0.0374843	5.48528e-28		30.3208	16.7671	0.554458	0.024235		30.3208	13.6281	0.451274	0.021005		30.3208	13.4726	0.446162	0.035006		30.3208	40.2082	1.32502	1		NDH18	AT5G43750.1
Ciclev10015527m.g	PF04862 - Protein of unknown function (DUF642) (DUF642) (1 of 7)	Protein of unknown function, DUF642	7.53275	0.179877	0.0366679	7.36023e-16		1.68224	0.621181	0.404648	0.177468		1.68224	0.632147	0.410801	0.442316		1.68224	0.743484	0.473271	0.569409		1.68224	0.570761	0.376358	1			AT1G29980.1
Ciclev10028740m.g	K16290 - xylem cysteine proteinase [EC:3.4.22.-] (XCP) (1 of 3)	F-box family protein	27.7818	0.897182	0.0357647	2.46172e-05		9.00888	21.8333	2.4079	0.469304		9.00888	13.9288	1.54013	1		9.00888	5.93444	0.662479	0.949161		9.00888	9.10799	1.01088	1			AT2G27310.1
Ciclev10019989m.g	PTHR24286:SF11 - CYTOCHROME P450, FAMILY 87, SUBFAMILY A, POLYPEPTIDE 2 (1 of 2)	cytochrome P450, family 87, subfamily A, polypeptide 2	32.5835	1.06142	0.0355353	8.26817e-06		8.9659	8.41914	0.939691	0.747281		8.9659	21.7406	2.40909	0.120486		8.9659	26.4229	2.92557	0.0272732		8.9659	11.5819	1.28855	1		CYP87A2	AT1G12740.1
Ciclev10009681m.g	PTHR12192//PTHR12192:SF10 - CATION TRANSPORT PROTEIN CHAC-RELATED // SUBFAMILY NOT NAMED (1 of 1)	ChaC-like family protein	237.447	8.28734	0.0353081	1.197e-05		45.217	80.0537	1.76873	0.836818		45.217	44.3096	0.979976	0.796536		45.217	80.533	1.77931	0.495642		45.217	52.339	1.15716	1			AT4G31290.1
Ciclev10000860m.g	KOG0156 - Cytochrome P450 CYP2 subfamily (1 of 157)	cytochrome P450, family 706, subfamily A, polypeptide 6	31.9671	1.02867	0.0351973	1.52735e-10		0.500701	0.280041	0.632662	0.936543		0.500701	0.587068	1.14378	1		0.500701	1.03787	1.89424	1		0.500701	0.637472	1.22768	1		CYP706A6	AT4G12320.1
Ciclev10005275m.g	PTHR11746//PTHR11746:SF78 - O-METHYLTRANSFERASE // SUBFAMILY NOT NAMED (1 of 11)	O-methyltransferase family protein	148.048	5.03582	0.0346669	2.12447e-05		3.19928	2.41221	0.76144	1		3.19928	5.55131	1.71289	1		3.19928	3.91138	1.21583	1		3.19928	3.9394	1.22433	1			AT4G35160.1
Ciclev10017421m.g	PTHR15601 - STRESS ASSOCIATED ENDOPLASMIC RETICULUM PROTEIN SERP1/RAMP4 (1 of 2)		167.015	5.64608	0.034384	1.31969e-38		19.4203	41.6434	2.13846	0.219113		19.4203	19.0921	0.983184	0.747455		19.4203	57.3566	2.94343	0.00441551		19.4203	30.4518	1.56513	1
Ciclev10004841m.g	PTHR24298:SF125 - CYTOCHROME P450, FAMILY 712, SUBFAMILY A, POLYPEPTIDE 1 (1 of 4)	cytochrome P450, family 712, subfamily A, polypeptide 1	10.9031	0.275914	0.0341643	2.18681e-25		0.119819	0.087257	0.85187	1		0.119819	0.0148849	0.522635	0.673809		0.119819	0.455676	2.52788	1		0.119819	0.177906	1.26425	1		CYP712A1	AT2G42250.1
Ciclev10001956m.g	PTHR31719:SF16 - NAC DOMAIN-CONTAINING PROTEIN 2 (1 of 1)	NAC (No Apical Meristem) domain transcriptional regulator superfamily protein	462.87	14.728	0.0320279	1.83544e-10		53.9047	89.5395	1.65985	1		53.9047	123.796	2.29418	0.107903		53.9047	89.2344	1.6542	0.328796		53.9047	83.6153	1.55015	1		ANAC002,ATAF1	AT1G01720.1
Ciclev10016302m.g	PTHR22814//PTHR22814:SF94 - COPPER TRANSPORT PROTEIN ATOX1-RELATED // SUBFAMILY NOT NAMED (1 of 1)	Heavy metal transport/detoxification superfamily protein	190.46	5.99315	0.031975	3.20945e-22		84.3935	48.287	0.572671	0.00118717		84.3935	35.811	0.425015	0.00350084		84.3935	30.6312	0.363711	0.000887744		84.3935	144.644	1.71308	1			AT5G50740.1
Ciclev10025335m.g	1.14.13.21 - Flavonoid 3'-monooxygenase / Flavonoid 3'-hydroxylase (1 of 18)	Cytochrome P450 superfamily protein	53.6874	1.61447	0.0318749	1.09773e-19		3.16507	4.22369	1.32423	1		3.16507	2.25301	0.72066	0.551635		3.16507	2.08246	0.668426	1		3.16507	2.50165	0.796813	1		CYP75B1,D501,TT7	AT5G07990.1
Ciclev10006757m.g	PF03140 - Plant protein of unknown function (DUF247) (1 of 93)	Plant protein of unknown function (DUF247)	10.9852	0.242943	0.0309371	2.48553e-07		1.13846	0.495152	0.480558	0.132716		1.13846	0.79404	0.721895	0.87871		1.13846	0.150897	0.202587	0.113954		1.13846	0.387205	0.393395	1			AT3G50120.1
Ciclev10007843m.g	PF03514 - GRAS domain family (GRAS) (1 of 45)	GRAS family transcription factor	153.267	4.59259	0.0305972	2.23489e-13		35.1992	33.358	0.947841	0.18031		35.1992	19.0992	0.543898	0.00120794		35.1992	23.3383	0.663991	0.442639		35.1992	44.6464	1.26763	1		PAT1	AT5G48150.1
Ciclev10003662m.g	PTHR22952//PTHR22952:SF145 - CAMP-RESPONSE ELEMENT BINDING PROTEIN-RELATED // SUBFAMILY NOT NAMED (1 of 2)	transcription factor-related	4.85671	0.0497959	0.0302208	0.000207922		1.92963	1.01255	0.548154	0.225771		1.92963	2.35502	1.20959	0.892599		1.92963	2.4951	1.2786	1		1.92963	0.290128	0.192216	1		ZW2	AT1G58330.1
Ciclev10018383m.g	PTHR24073:SF544 - RAS-RELATED PROTEIN RABA1A (1 of 1)		3.22519	0	0.0300735	7.82013e-05		0	0.0536406	1.53641	1		0	0.0371386	1.37139	1		0	1.61168	17.1168	0.0556222		0	0	1	1
Ciclev10032157m.g	K04733 - interleukin-1 receptor-associated kinase 4 (IRAK4) (1 of 58)	Protein kinase superfamily protein	4.45179	0.0361277	0.0299064	0.00107928		0.228952	0.120393	0.669986	1		0.228952	0.563955	2.01839	1		0.228952	0.489587	1.79232	1		0.228952	0	0.303996	1			AT1G16670.1
Ciclev10022668m.g	PF15699 - NPR1 interacting (NPR1_interact) (1 of 4)		3.36838	0	0.0288319	7.13807e-06		0	0.564589	6.64589	0.8248		0	0.411132	5.11132	0.876792		0	0.34848	4.4848	1		0	0	1	1
Ciclev10003051m.g	K07904 - Ras-related protein Rab-11A (RAB11A) (1 of 14)		3.61788	0	0.026897	4.16533e-05		0	0.577011	6.77011	0.690039		0	1.31039	14.1039	0.39167		0	0	1	1		0	0	1	1
Ciclev10006866m.g	PF12796//PF13962 - Ankyrin repeats (3 copies) (Ank_2) // Domain of unknown function (PGG) (1 of 46)	Ankyrin repeat family protein	3.63199	0	0.0267954	8.99428e-06		0.443914	0.542632	1.1815	1		0.443914	0.107523	0.381537	0.986422		0.443914	0.564125	1.22101	0.326774		0.443914	0.249498	0.642562	1			AT4G03460.1
Ciclev10000723m.g	4.1.1.28 - Aromatic-L-amino-acid decarboxylase / Tryptophan decarboxylase (1 of 5)	Pyridoxal phosphate (PLP)-dependent transferases superfamily protein	33.5838	0.79004	0.0264234	1.41149e-06		4.70742	7.92394	1.66907	0.758128		4.70742	8.20061	1.72662	0.717595		4.70742	4.09034	0.87164	1		4.70742	4.4546	0.947411	1			AT2G20340.1
Ciclev10008218m.g	PTHR32382:SF4 - FASCICLIN-LIKE ARABINOGALACTAN PROTEIN 1 (1 of 1)	FASCICLIN-like arabinogalactan 1	33.9803	0.798664	0.026369	4.46227e-39		6.25582	2.90495	0.472787	0.0243071		6.25582	2.74324	0.447344	0.131605		6.25582	5.07482	0.814187	1		6.25582	5.4227	0.868921	1		FLA1	AT5G55730.1
Ciclev10005035m.g	PTHR13683:SF268 - EUKARYOTIC ASPARTYL PROTEASE FAMILY PROTEIN (1 of 15)	Eukaryotic aspartyl protease family protein	3.74327	0	0.0260195	0.00168959		0	1.09736	11.9736	0.0183688		0	0.243472	3.43472	0.966747		0	2.39953	24.9953	3.89104e-06		0	0.418713	5.18713	1			AT1G03220.1
Ciclev10017840m.g	3.1.4.46 - Glycerophosphodiester phosphodiesterase / Glycerophosphoryl diester phosphodiesterase (1 of 37)	Malectin/receptor-like protein kinase family protein	48.7508	1.16638	0.0259235	6.76015e-37		11.5766	23.2127	1.99653	0.357188		11.5766	8.6907	0.75285	0.395294		11.5766	34.4198	2.95633	0.000311921		11.5766	31.022	2.66534	1			AT5G39020.1
Ciclev10010150m.g	PTHR24361:SF380 - MITOGEN-ACTIVATED PROTEIN KINASE KINASE KINASE 17-RELATED (1 of 3)	mitogen-activated protein kinase kinase kinase 15	4.87491	0.0271415	0.0255566	1.7951e-09		0.463011	1.67806	3.15812	0.780273		0.463011	0.687856	1.39936	1		0.463011	1.4899	2.82392	0.748495		0.463011	0.509979	1.08342	1		MAPKKK15	AT5G55090.1
Ciclev10015138m.g	K13691 - pathogen-inducible salicylic acid glucosyltransferase [EC:2.4.1.-] Glc b1-2 SA (SGT1) (1 of 15)	Uridine diphosphate glycosyltransferase 74E2	3.90224	0	0.024986	5.68359e-16		0	0.00887662	1.08877	1		0	0	1	1		0	0.0467434	1.46743	1		0	0	1	1		UGT74E2	AT1G05680.1
Ciclev10033287m.g	PTHR21659//PTHR21659:SF25 - HYDROPHOBIC PROTEIN RCI2 LOW TEMPERATURE AND SALT RESPONSIVE PROTEIN LTI6 -RELATED // SUBFAMILY NOT NAMED (1 of 1)		1641.89	39.1457	0.0239014	3.98038e-05		676.103	308.621	0.456551	0.429111		676.103	319.344	0.472409	0.685893		676.103	413.886	0.612222	0.932373		676.103	1635.96	2.41949	1
Ciclev10028080m.g	K05857 - phosphatidylinositol phospholipase C, delta (PLCD) (1 of 6)	phosphatidylinositol-speciwc phospholipase C4	142.538	3.19485	0.0230994	1.86493e-51		23.7821	11.8063	0.498546	0.00307481		23.7821	9.65054	0.408279	0.0319009		23.7821	14.9723	0.631114	0.734221		23.7821	21.2651	0.894607	1		ATPLC4,PLC4	AT5G58700.1
Ciclev10017998m.g	PF14009 - Domain of unknown function (DUF4228) (DUF4228) (1 of 34)		4.31316	0	0.0226595	0.00103242		0	0.951934	10.5193	0.279767		0	0	1	1		0	0	1	1		0	0.252127	3.52127	1			AT5G12340.1
Ciclev10023861m.g	PF05699//PF14291 - hAT family C-terminal dimerisation region (Dimer_Tnp_hAT) // Domain of unknown function (DUF4371) (DUF4371) (1 of 32)		4.4494	0	0.0219809	1.809e-07		0	1.59199	16.9199	0.188878		0	0.0974285	1.97428	1		0	2.48557	25.8557	8.76249e-05		0	0.714894	8.14894	1			AT4G28460.1
Ciclev10005276m.g	PTHR11746//PTHR11746:SF78 - O-METHYLTRANSFERASE // SUBFAMILY NOT NAMED (1 of 11)	O-methyltransferase family protein	134.961	2.86316	0.0219393	5.85759e-09		3.35331	1.47237	0.455323	0.983345		3.35331	6.78301	1.99316	0.912511		3.35331	2.16323	0.65538	1		3.35331	2.14394	0.649795	1			AT4G35160.1
Ciclev10016678m.g	PF14009 - Domain of unknown function (DUF4228) (DUF4228) (1 of 34)		4.54752	0	0.0215169	5.13035e-07		0.436763	0.832162	1.73664	0.836815		0.436763	0.44378	1.01307	1		0.436763	0.759471	1.60121	0.987037		0.436763	0.767596	1.61635	1			AT5G12340.1
Ciclev10014927m.g	3.1.1.32 - Phospholipase A(1) / Phospholipase A1 (1 of 18)	alpha/beta-Hydrolases superfamily protein	14.337	0.209371	0.021429	1.44438e-20		2.38189	2.96804	1.23617	1		2.38189	1.31881	0.571667	0.383098		2.38189	2.27773	0.958034	1		2.38189	2.48061	1.03978	1			AT1G30370.1
Ciclev10006111m.g	2.5.1.115 - Homogentisate phytyltransferase / HPT (1 of 11)	homogentisate phytyltransferase 1	4.71227	0	0.0207802	5.39171e-08		0	0.060533	1.60533	1		0	0.0209553	1.20955	1		0	0	1	1		0	0.164798	2.64798	1		ATHPT,HPT1,TPT1,VTE2	AT2G18950.1
Ciclev10032858m.g	PTHR33077:SF6 - PROTEIN TIFY 9 (1 of 1)	jasmonate-zim-domain protein 10	134.628	2.61922	0.0201831	1.25661e-53		26.1335	45.6888	1.74543	0.693869		26.1335	33.4536	1.27904	1		26.1335	38.6118	1.47566	0.945		26.1335	24.3548	0.932198	1		JAS1,JAZ10,TIFY9	AT5G13220.1
Ciclev10007964m.g	PTHR31707:SF19 - PECTINESTERASE/PECTINESTERASE INHIBITOR 54-RELATED (1 of 1)	Plant invertase/pectin methylesterase inhibitor superfamily	7.36292	0.0437244	0.0192585	0.000617811		0.190339	1.1022	4.1407	0.491788		0.190339	0.650541	2.58505	1		0.190339	0.0800254	0.620053	1		0.190339	0	0.344425	1			AT5G20860.1
Ciclev10012969m.g	K12733 - peptidyl-prolyl cis-trans isomerase-like 1 (PPIL1) (1 of 1)		8.11298	0.056712	0.019081	5.41422e-13		0.0600972	0.0755958	1.09681	1		0.0600972	0.117764	1.3602	1		0.0600972	0.09952	1.24624	1		0.0600972	0.253812	2.20998	1
Ciclev10020246m.g	PTHR11941:SF48 - 3-HYDROXYISOBUTYRYL-COA HYDROLASE-LIKE PROTEIN 1, MITOCHONDRIAL (1 of 3)		5.266	0	0.0186359	6.44924e-05		0.0477585	0.0997735	1.35203	1		0.0477585	0	0.67678	1		0.0477585	0.212789	2.11689	1		0.0477585	0.0506877	1.01982	1			AT4G00770.1
Ciclev10031845m.g	PF00069//PF00560 - Protein kinase domain (Pkinase) // Leucine Rich Repeat (LRR_1) (1 of 12)	Leucine-rich repeat receptor-like protein kinase family protein	11.808	0.119278	0.0184143	2.85955e-18		2.64564	5.96826	2.21014	0.557407		2.64564	1.45143	0.565052	0.493762		2.64564	4.13117	1.54105	0.971215		2.64564	3.512	1.31554	1			AT4G08850.1
Ciclev10025388m.g	1.14.13.21 - Flavonoid 3'-monooxygenase / Flavonoid 3'-hydroxylase (1 of 18)	Cytochrome P450 superfamily protein	10.3686	0.0895775	0.0181091	4.66598e-17		0.164516	0.160807	0.98598	1		0.164516	0.57533	2.55308	0.893349		0.164516	0.467014	2.14359	0.932788		0.164516	0.448316	2.07291	1		CYP75B1,D501,TT7	AT5G07990.1
Ciclev10019504m.g	PTHR11654//PTHR11654:SF130 - OLIGOPEPTIDE TRANSPORTER-RELATED // SUBFAMILY NOT NAMED (1 of 7)	proton-dependent oligopeptide transport (POT) family protein	5.43651	0	0.0180619	1.93878e-09		0.301584	2.79619	7.21192	0.00912572		0.301584	0.217545	0.790731	1		0.301584	0.763517	2.15028	0.961437		0.301584	0.204534	0.758334	1			AT2G38100.1
Ciclev10018079m.g	PF13947 - Wall-associated receptor kinase galacturonan-binding (GUB_WAK_bind) (1 of 56)	Protein kinase superfamily protein	5.4431	0	0.0180405	2.71038e-06		1.76211	4.70533	2.58059	1		1.76211	1.44655	0.830538	1		1.76211	3.39222	1.87541	1		1.76211	1.5928	0.909077	1			AT1G18390.2
Ciclev10015237m.g	PF14476 - Petal formation-expressed (Chloroplast_duf) (1 of 3)	F-box family protein with a domain of unknown function (DUF295)	5.46145	0	0.0179809	1.69033e-06		0	2.61253	27.1253	0.000982999		0	1.16678	12.6678	0.0448127		0	2.39784	24.9784	0.0365015		0	0.985536	10.8554	1			AT4G22030.1
Ciclev10005338m.g	PTHR23024:SF219 - CARBOXYLESTERASE 120-RELATED (1 of 5)	carboxyesterase 20	28.3268	0.404352	0.0177421	6.92248e-36		2.53884	1.71654	0.688385	0.507854		2.53884	2.44287	0.963631	0.96972		2.53884	2.507	0.987933	1		2.53884	1.16831	0.480632	1		AtCXE20,CXE20	AT5G62180.1
Ciclev10002900m.g	PF14542 - GCN5-related N-acetyl-transferase (Acetyltransf_CG) (1 of 1)		15.0067	0.162574	0.0173813	2.9692e-06		0	2.28035	23.8035	0.025453		0	0.0250066	1.25007	1		0	0	1	1		0	0	1	1
Ciclev10008930m.g	PTHR31429:SF13 - WRKY TRANSCRIPTION FACTOR 18-RELATED (1 of 1)	WRKY DNA-binding protein 40	393.507	6.62132	0.0170762	5.37808e-20		45.1718	99.8856	2.20856	0.143768		45.1718	28.7824	0.637978	0.033506		45.1718	64.6002	1.42915	0.748865		45.1718	41.1396	0.910933	1		ATWRKY40,WRKY40	AT1G80840.1
Ciclev10023018m.g	PTHR10168:SF57 - GLUTAREDOXIN-C13-RELATED (1 of 1)	Thioredoxin superfamily protein	6.00699	0	0.0163747	0.00126981		1.29079	1.61816	1.23539	1		1.29079	0.468875	0.409031	0.952138		1.29079	1.60416	1.22532	1		1.29079	1.36326	1.05211	1			AT2G30540.1
Ciclev10001255m.g	PTHR31681:SF1 - C2H2-LIKE ZINC FINGER PROTEIN (1 of 1)	C2H2-like zinc finger protein	6.05916	0	0.016236	6.49959e-19		1.24243	1.15806	0.937153	1		1.24243	1.16631	0.9433	1		1.24243	0.542556	0.478653	0.842653		1.24243	1.35329	1.08258	1			AT1G75710.1
Ciclev10014787m.g	PTHR31707:SF32 - PECTINESTERASE-RELATED PROTEIN-RELATED (1 of 1)	methylesterase PCR A	33.0026	0.405043	0.0152569	5.42176e-45		0.646181	1.86282	2.63049	0.689687		0.646181	0.570856	0.899053	1		0.646181	0.288041	0.520036	0.950175		0.646181	0.793194	1.19702	1		ATPMEPCRA,PMEPCRA	AT1G11580.1
Ciclev10026750m.g	PTHR10168:SF116 - GLUTAREDOXIN-C3 (1 of 1)		41.8321	0.463656	0.0134421	2.21455e-33		7.22261	3.97433	0.556405	0.191075		7.22261	5.19913	0.723668	0.59428		7.22261	6.58769	0.913294	1		7.22261	3.44549	0.484185	1			AT1G52720.1
Ciclev10021699m.g	PTHR10641//PTHR10641:SF523 - MYB-LIKE DNA-BINDING PROTEIN MYB // SUBFAMILY NOT NAMED (1 of 3)	myb domain protein 14	52.8858	0.557397	0.012407	1.96766e-50		1.72167	1.81196	1.04956	0.997772		1.72167	0.852225	0.522721	0.711605		1.72167	0.470791	0.313334	0.346815		1.72167	0.542694	0.352805	1		ATMYB14,MYB14,MYB14AT	AT2G31180.1
Ciclev10030935m.g	K05857 - phosphatidylinositol phospholipase C, delta (PLCD) (1 of 6)	phospholipase C 2	8.44134	0	0.0117078	8.15743e-19		2.31803	0.928229	0.425234	0.248352		2.31803	1.15129	0.517484	0.700837		2.31803	4.59599	1.94207	0.952549		2.31803	2.0279	0.880014	1		ATPLC2,PLC2	AT3G08510.2
Ciclev10009942m.g	K18179 - cytochrome c oxidase assembly factor 6 (COA6) (1 of 1)		8.51018	0	0.0116142	8.30541e-07		1.1942	0.446863	0.42255	0.76218		1.1942	1.11593	0.939527	1		1.1942	1.64799	1.35064	1		1.1942	0.228969	0.254188	1
Ciclev10015599m.g	PTHR22849:SF43 - U-BOX DOMAIN-CONTAINING PROTEIN 54-RELATED (1 of 2)	ARM repeat superfamily protein	64.2592	0.64632	0.0115962	6.46325e-18		1.62605	3.89779	2.31614	0.530298		1.62605	4.01263	2.38268	0.59823		1.62605	3.04674	1.82308	1		1.62605	3.25074	1.94127	1			AT3G02840.1
Ciclev10017435m.g	PTHR10641//PTHR10641:SF541 - MYB-LIKE DNA-BINDING PROTEIN MYB // SUBFAMILY NOT NAMED (1 of 7)	myb domain protein 15	8.54938	0	0.0115615	7.85147e-11		0.195595	0	0.3383	1		0.195595	0.0344128	0.454719	1		0.195595	1.42214	5.1494	0.473382		0.195595	0	0.3383	1		ATMYB15,ATY19,MYB15	AT3G23250.1
Ciclev10003071m.g	KOG4118 - Uncharacterized conserved protein (1 of 1)		9.50859	0	0.0104074	3.98154e-06		0.449658	0.161991	0.476644	1		0.449658	0.149541	0.453994	1		0.449658	1.5071	2.92382	1		0.449658	0.568329	1.2159	1
Ciclev10006099m.g	PF00407 - Pathogenesis-related protein Bet v I family (Bet_v_1) (1 of 25)	MLP-like protein 423	27.6901	0.17693	0.00996506	1.69831e-10		0.313396	2.79687	7.00749	0.44871		0.313396	0.0914877	0.463206	1		0.313396	0	0.241899	1		0.313396	0.728979	2.00529	1		MLP423	AT1G24020.2
Ciclev10000886m.g	PTHR24298:SF86 - CYTOCHROME P450 71B21-RELATED (1 of 33)	cytochrome P450, family 83, subfamily B, polypeptide 1	16.2077	0.0499074	0.0091924	4.12778e-41		0.0415148	1.97327	14.6505	0.000337949		0.0415148	0.060048	1.13096	1		0.0415148	0.438191	3.80307	0.916073		0.0415148	0.0931538	1.3649	1		ATR4,CYP83B1,RED1,RNT1,SUR2	AT4G31500.1
Ciclev10015583m.g	PTHR22835//PTHR22835:SF250 - ZINC FINGER FYVE DOMAIN CONTAINING PROTEIN // SUBFAMILY NOT NAMED (1 of 3)	GDSL-like Lipase/Acylhydrolase superfamily protein	14.5627	0.0268076	0.00864833	2.18129e-31		0.589196	2.43296	3.67525	0.701427		0.589196	0.992376	1.585	1		0.589196	0.761069	1.24938	1		0.589196	0.442205	0.786721	1			AT3G27950.1
Ciclev10025537m.g	PTHR21493//PTHR21493:SF142 - CGI-141-RELATED/LIPASE CONTAINING PROTEIN // SUBFAMILY NOT NAMED (1 of 2)	alpha/beta-Hydrolases superfamily protein	15.8437	0.0288253	0.00808	1.65059e-10		0.0610917	2.15109	13.974	0.00599922		0.0610917	0.348748	2.78567	0.846346		0.0610917	0.362242	2.86944	0.775697		0.0610917	0	0.620764	1			AT5G67050.1
Ciclev10025462m.g	K12356 - coniferyl-alcohol glucosyltransferase (UGT72E) (1 of 3)	UDP-glucosyl transferase 72E1	24.3933	0.0956517	0.00798797	1.49382e-07		4.85118	6.42323	1.31751	1		4.85118	2.01504	0.42718	0.0628642		4.85118	6.58106	1.34939	1		4.85118	4.52168	0.93345	1		UGT72E1	AT3G50740.1
Ciclev10011613m.g	PTHR13683:SF340 - ASPARTYL PROTEASE FAMILY PROTEIN (1 of 1)	Eukaryotic aspartyl protease family protein	18.8266	0.0502825	0.00794027	2.80628e-05		3.86359	2.92196	0.762431	0.232819		3.86359	2.10688	0.55679	0.711852		3.86359	10.9066	2.77694	0.825402		3.86359	5.92818	1.52089	1			AT3G52500.1
Ciclev10017677m.g	PTHR10641//PTHR10641:SF587 - MYB-LIKE DNA-BINDING PROTEIN MYB // SUBFAMILY NOT NAMED (1 of 1)	myb domain protein 15	13.193	0	0.00752277	6.56848e-22		0.174753	0.180236	1.01995	1		0.174753	0.0614917	0.58777	1		0.174753	0.116922	0.789517	1		0.174753	0.112801	0.774516	1		ATMYB15,ATY19,MYB15	AT3G23250.1
Ciclev10005871m.g	2.5.1.115 - Homogentisate phytyltransferase / HPT (1 of 11)	homogentisate phytyltransferase 1	33.7168	0.0787259	0.00528512	2.41454e-22		0.174019	0.849786	3.46613	0.494628		0.174019	0.257823	1.30583	1		0.174019	0.150897	0.915619	1		0.174019	0	0.364938	1		ATHPT,HPT1,TPT1,VTE2	AT2G18950.1
Ciclev10028415m.g	1.2.1.50//1.2.1.84 - Long-chain-fatty-acyl-CoA reductase / Acyl-CoA reductase (1 of 4)	Jojoba acyl CoA reductase-related male sterility protein	24.0834	0	0.00413507	4.74038e-42		0.344913	0.0816954	0.408384	0.514402		0.344913	1.42595	3.42976	0.210163		0.344913	1.26484	3.06766	0.151998		0.344913	1.13368	2.77285	1		CER4,FAR3,G7	AT4G33790.1
Ciclev10013311m.g	PTHR26374:SF198 - ZINC FINGER PROTEIN ZAT11 (1 of 1)	C2H2 and C2HC zinc fingers superfamily protein	24.6135	0	0.00404638	1.59119e-06		0	1.53015	16.3015	0.204739		0	0.0433641	1.43364	1		0	2.38995	24.8995	0.532338		0	0.159095	2.59095	1			AT2G37430.1
Ciclev10026724m.g	K02695 - photosystem I subunit VI (psaH) (1 of 1)		46.8602	0.0689849	0.00359847	4.55559e-47		0.292411	1.91073	5.12405	0.280477		0.292411	0.0318331	0.335957	1		0.292411	1.8475	4.9629	0.415723		0.292411	1.19457	3.29902	1
Ciclev10016303m.g	PTHR10641//PTHR10641:SF541 - MYB-LIKE DNA-BINDING PROTEIN MYB // SUBFAMILY NOT NAMED (1 of 7)	myb domain protein 15	28.1969	0	0.00353396	8.73112e-21		1.83371	0.760832	0.445172	0.479594		1.83371	0.784126	0.457218	0.754317		1.83371	5.23146	2.75712	0.340713		1.83371	3.49357	1.85839	1		ATMYB15,ATY19,MYB15	AT3G23250.1
Ciclev10018228m.g	PTHR33122:SF8 - NON-SPECIFIC LIPID-TRANSFER PROTEIN (1 of 1)	Bifunctional inhibitor/lipid-transfer protein/seed storage 2S albumin superfamily protein	51.5905	0	0.00193459	5.57302e-07		0.659369	0.754254	1.12495	0.631349		0.659369	0.327268	0.562662	0.832065		0.659369	0	0.131688	0.520171		0.659369	0	0.131688	1			AT2G37870.1
Ciclev10029484m.g	PF10950 - Protein of unknown function (DUF2775) (DUF2775) (1 of 5)		720.015	1.02815	0.00156662	1.19272e-44		21.9256	61.8766	2.81385	0.0802587		21.9256	10.057	0.461145	0.165927		21.9256	9.83023	0.45085	0.15024		21.9256	38.6214	1.75802	1

## Sheet: Supplementary Table 3
Gene ID	Annotation (Phytozome)	Annotation (NCBI Blast)	D0	PROP	PROP/D0	FDR		25ºC	5ºC	5ºC/25ºC	FDR		25ºC	10ºC	10ºC/25ºC	FDR		25ºC	15ºC	15ºC/25ºC	FDR		25ºC	20ºC	20ºC/25ºC	FDR		Symbol	AtLocus
Supplementary Table 3. Genes that were regulated exclusively by low temperature. Genes in this category did not respond to propylene treatment, but they were influenced by storage at 5, 10, and 15 ºC. Red and blue fonts indicate upregulated and downregulated genes, respectively.
Ciclev10026837m.g	PTHR12878 - NADH-UBIQUINONE OXIDOREDUCTASE B8 SUBUNIT (1 of 1)	Thionin-like protein 2	0	1.61492	17.1492	0.000207032		0	4.25843	43.5843	0.0018779		0	0.623584	7.23584	0.924274		0	0.204265	3.04265	1		0	0	1	1			AT1G12663.1
Ciclev10033363m.g	K14488 - SAUR family protein (SAUR) (1 of 48)	SAUR-like auxin-responsive protein family	0.0295784	1.82484	14.8546	6.4621e-07		1.46274	1.45103	0.992504	1		1.46274	4.66121	3.04671	0.54811		1.46274	6.47201	4.20544	0.0525323		1.46274	4.85444	3.17036	1			AT5G50760.1
Ciclev10007732m.g	PTHR11814:SF54 - SULFATE TRANSPORTER 3.5-RELATED (1 of 1)	sulfate transporter 3;5	0	1.13149	12.3149	0.000123482		0.225249	0.158379	0.794405	1		0.225249	3.43305	10.8626	0.000264317		0.225249	43.0245	132.589	1.02657e-07		0.225249	5.53815	17.3349	1		SULTR3;5	AT5G19600.1
Ciclev10020021m.g	2.3.1.172 - Anthocyanin 5-O-glucoside 6'''-O-malonyltransferase / Ss5MaT1 (1 of 9)	HXXXD-type acyl-transferase family protein	0.0420368	1.00733	7.79609	0.000176653		0.0402009	2.00493	15.0137	0.0089877		0.0402009	13.3318	95.804	4.26118e-07		0.0402009	2.39723	17.8118	3.07094e-06		0.0402009	0.788087	6.33439	1		AT5MAT	AT3G29590.1
Ciclev10017572m.g	PF05553 - Cotton fibre expressed protein (DUF761) (1 of 30)		0	0.537971	6.37971	0.193431		1.11233	14.3063	11.8832	4.16537e-07		1.11233	9.49913	7.91794	0.00153512		1.11233	0.233903	0.275423	0.715111		1.11233	1.11627	1.00325	1			AT1G30190.1
Ciclev10016377m.g	PTHR33057:SF1 - OVATE FAMILY PROTEIN 13 (1 of 2)	ovate family protein 13	0.159869	1.49166	6.12486	6.29702e-05		2.01279	0.598806	0.33075	0.18732		2.01279	4.73653	2.28916	0.687062		2.01279	2.85336	1.39785	1		2.01279	1.27723	0.651851	1		ATOFP13,OFP13	AT5G04820.1
Ciclev10023025m.g	PTHR33601:SF1 - LITTLE ZIPPER 1 PROTEIN-RELATED (1 of 1)	protein binding	0.216704	1.67078	5.59128	0.0173396		0.723454	18.9395	23.1215	8.46162e-11		0.723454	30.0434	36.606	2.1981e-16		0.723454	3.50118	4.37327	0.153228		0.723454	0.103213	0.246781	1		ZPR2	AT3G60890.2
Ciclev10031051m.g	PTHR11654:SF155 - PROTEIN NRT1/ PTR FAMILY 5.1 (1 of 1)	Major facilitator superfamily protein	0.373983	2.39047	5.25436	0.0274548		2.91382	0	0.0331805	3.65148e-05		2.91382	3.67569	1.25279	1		2.91382	7.0327	2.36666	0.49828		2.91382	4.56757	1.54872	1			AT2G40460.1
Ciclev10024927m.g	PF01453//PF07714//PF11883 - D-mannose binding lectin (B_lectin) // Protein tyrosine kinase (Pkinase_Tyr) // Domain of unknown function (DUF3403) (DUF3403) (1 of 2)	lectin protein kinase family protein	0.189891	1.38971	5.13886	0.000174882		0.514361	1.81672	3.11986	0.131591		0.514361	1.42659	2.48483	0.480284		0.514361	5.52287	9.15239	1.98522e-08		0.514361	1.52978	2.65281	1		CES101	AT3G16030.1
Ciclev10010616m.g	PTHR31321:SF17 - PECTINESTERASE 53-RELATED (1 of 1)	Pectin lyase-like superfamily protein	0	0.245525	3.45525	0.12853		0	0.585101	6.85101	0.334604		0	3.57306	36.7306	6.24613e-06		0	0.328448	4.28448	0.496173		0	0.229362	3.29362	1			AT5G19730.1
Ciclev10025492m.g	PTHR11699:SF117 - ALDEHYDE DEHYDROGENASE FAMILY 3 MEMBER F1 (1 of 1)	aldehyde dehydrogenase 3F1	0.663972	2.38748	3.25598	0.000661905		4.73507	1.15253	0.25905	0.00123218		4.73507	0.85357	0.197219	0.0513099		4.73507	1.15347	0.259245	0.00585378		4.73507	1.94257	0.422448	1		ALDH3F1	AT4G36250.1
Ciclev10011933m.g	PTHR16201:SF34 - LYSOSOMAL AMINO ACID TRANSPORTER 1 (1 of 1)	PQ-loop repeat family protein / transmembrane family protein	0.268277	1.08548	3.21898	0.0389724		0.148303	1.47588	6.3466	0.0428295		0.148303	5.84434	23.9399	1.91672e-07		0.148303	2.09592	8.84371	0.00299609		0.148303	0.131994	0.934318	1			AT2G41050.1
Ciclev10005281m.g	PTHR10209:SF168 - 2-OXOGLUTARATE (2OG) AND FE(II)-DEPENDENT OXYGENASE SUPERFAMILY PROTEIN-RELATED (1 of 28)	senescence-related gene 1	0.384075	1.37884	3.05498	0.0325297		0	3.23943	33.3943	8.87688e-06		0	0.862419	9.62419	0.245255		0	0.704695	8.04695	0.124895		0	0.147082	2.47082	1		ATSRG1,SRG1	AT1G17020.1
Ciclev10018655m.g	PTHR12526:SF358 - SUCROSE-PHOSPHATE SYNTHASE 4-RELATED (1 of 1)	Sucrose-phosphate synthase family protein	0.922962	2.98779	3.01848	0.0194841		0.368134	1.77085	3.99639	0.0450715		0.368134	23.0712	49.4969	1.02782e-39		0.368134	2.53026	5.6186	0.000158771		0.368134	1.25039	2.88462	1		ATSPS4F	AT4G10120.1
Ciclev10011867m.g	PTHR33057:SF22 - OVATE FAMILY PROTEIN 1-RELATED (1 of 2)	ovate family protein 2	1.18869	3.74426	2.98307	0.000903733		0.117432	2.20736	10.6119	0.0169525		0.117432	3.80015	17.9374	0.000840165		0.117432	0.433333	2.45287	1		0.117432	0.395253	2.27774	1		ATOFP2,OFP2	AT2G30400.1
Ciclev10029238m.g	K00069 - 15-hydroxyprostaglandin dehydrogenase (NAD) (HPGD) (1 of 1)	ARP protein (REF)	38.9075	115.623	2.96669	2.07544e-05		16.0274	1.86148	0.121625	3.14816e-07		16.0274	8.9297	0.5599	0.190742		16.0274	12.7891	0.799208	0.998932		16.0274	10.6182	0.664597	1		NQR	AT1G49670.2
Ciclev10032674m.g	PTHR11240:SF19 - F7A19.32 PROTEIN-RELATED (1 of 1)	ribonuclease 3	0.869196	2.74145	2.93176	0.0106149		2.2665	14.6551	6.235	0.00136695		2.2665	5.22068	2.24833	0.792869		2.2665	5.49549	2.36446	0.434519		2.2665	2.92428	1.27795	1		RNS3	AT1G26820.1
Ciclev10011307m.g	PTHR13902//PTHR13902:SF68 - SERINE/THREONINE-PROTEIN KINASE WNK WITH NO LYSINE -RELATED // SUBFAMILY NOT NAMED (1 of 2)	with no lysine (K) kinase 5	78.6471	230.311	2.92597	3.77326e-06		45.7284	411.819	8.98829	0.000120016		45.7284	311.209	6.79293	1.22138e-13		45.7284	95.4826	2.08566	0.588125		45.7284	112.422	2.4553	1		ATWNK5,WNK5,ZIK1	AT3G51630.2
Ciclev10028245m.g	K14593 - capsanthin/capsorubin synthase (CCS1) (1 of 1)	lycopene cyclase	63.203	184.713	2.9195	2.16948e-10		57.9996	81.8877	1.41116	1		57.9996	412.507	7.10172	6.08401e-14		57.9996	186.004	3.20319	8.47264e-05		57.9996	129.32	2.22755	0.877912		LYC	AT3G10230.1
Ciclev10004678m.g	PTHR20961//PTHR20961:SF12 - GLYCOSYLTRANSFERASE // SUBFAMILY NOT NAMED (1 of 1)	Glycosyltransferase family 61 protein	7.19716	21.1959	2.91838	9.32171e-08		9.00143	28.873	3.18335	0.00312182		9.00143	13.8071	1.52801	1		9.00143	9.83507	1.09159	1		9.00143	10.7808	1.19551	1			AT2G41640.1
Ciclev10006216m.g	PTHR35709:SF1 - PROTEIN PROTON GRADIENT REGULATION 5, CHLOROPLASTIC (1 of 1)	proton gradient regulation 5	7.58455	22.1395	2.89406	1.58424e-06		83.9297	14.2495	0.170767	4.47268e-05		83.9297	10.1207	0.121632	0.00125257		83.9297	50.9302	0.607287	0.453624		83.9297	88.7799	1.05772	1		PGR5	AT2G05620.1
Ciclev10001374m.g	1.3.1.3 - Delta(4)-3-oxosteroid 5-beta-reductase / Testosterone 5-beta-reductase (1 of 18)	NAD(P)-binding Rossmann-fold superfamily protein	19.8083	57.5137	2.89396	1.06076e-09		9.76945	12.2895	1.25534	1		9.76945	60.9645	6.18722	4.45666e-09		9.76945	20.8797	2.12572	0.344659		9.76945	20.2633	2.06327	1		AWI31,VEP1	AT4G24220.1
Ciclev10006192m.g	PTHR19359:SF26 - CYTOCHROME B5 ISOFORM B (1 of 2)	cytochrome B5 isoform B	12.9627	37.5865	2.88504	0.000303754		6.94941	0.44808	0.0777484	0.033262		6.94941	5.1951	0.75114	0.786518		6.94941	13.6874	1.95582	0.67259		6.94941	2.62705	0.386848	1		ATCB5-B,B5 #4,CB5-B	AT2G32720.1
Ciclev10028186m.g	PTHR24361:SF390 - F10K1.14 PROTEIN-RELATED (1 of 1)		0.0884127	0.442511	2.87937	0.60597		10.5933	1.03354	0.106005	3.80272e-07		10.5933	0.158493	0.0241734	3.16213e-06		10.5933	0.44174	0.0506618	2.93242e-10		10.5933	13.942	1.31316	1			AT2G15020.1
Ciclev10004775m.g	PTHR23500:SF30 - SUGAR TRANSPORT PROTEIN 3 (1 of 16)	Major facilitator superfamily protein	4.52173	13.1778	2.8729	1.73624e-07		3.2255	5.07129	1.55504	0.966024		3.2255	21.0612	6.36332	7.675e-07		3.2255	9.64585	2.93064	0.00253817		3.2255	6.07997	1.85836	1			AT5G61520.1
Ciclev10008184m.g	PTHR11926:SF376 - UDP-GLYCOSYLTRANSFERASE 79B10-RELATED (1 of 1)	UDP-Glycosyltransferase superfamily protein	2.02852	5.99782	2.86482	0.00012599		2.97045	0.0858582	0.0605312	0.000377715		2.97045	0.919518	0.332042	0.611071		2.97045	1.84493	0.633434	0.943582		2.97045	1.08283	0.385229	1			AT4G27570.1
Ciclev10008211m.g	PTHR22950:SF228 - AMINO ACID PERMEASE 7-RELATED (1 of 2)	amino acid permease 7	6.50794	18.7976	2.85984	1.18402e-07		28.0441	88.2245	3.1383	0.00363615		28.0441	29.9745	1.06859	0.943183		28.0441	16.7366	0.598231	0.370655		28.0441	26.229	0.93551	1		AAP7	AT5G23810.1
Ciclev10010931m.g	PTHR24221:SF149 - ABC TRANSPORTER B FAMILY MEMBER 19 (1 of 1)	ATP binding cassette subfamily B19	2.13947	6.27439	2.84639	0.000186512		1.29515	3.63041	2.67385	0.352639		1.29515	4.49099	3.29068	0.0443113		1.29515	3.54297	2.61117	0.0393202		1.29515	3.19071	2.35869	1		ABCB19,ATABCB19,ATMDR1,ATMDR11,ATPGP19,MDR1,MDR11,PGP19	AT3G28860.1
Ciclev10010051m.g	PTHR17630:SF54 - ALPHA/BETA-HYDROLASES SUPERFAMILY PROTEIN (1 of 2)	alpha/beta-Hydrolases superfamily protein	0.374983	1.25057	2.84341	0.807492		0.376773	4.50824	9.66549	0.198969		0.376773	20.1018	42.3719	9.13037e-05		0.376773	3.11953	6.75274	0.360014		0.376773	1.40447	3.15552	1			AT5G25770.1
Ciclev10008287m.g	PTHR32295:SF22 - PROTEIN IQ-DOMAIN 25 (1 of 1)	IQ-domain 26	1.65749	4.89158	2.84017	1.61984e-05		2.8369	6.30787	2.18184	0.313315		2.8369	9.34494	3.21595	0.0341593		2.8369	4.64714	1.61638	0.576182		2.8369	2.87762	1.01386	1		IQD26	AT3G16490.1
Ciclev10012493m.g	1.1.1.206 - Tropinone reductase I / Tropinone reductase (1 of 18)	NAD(P)-binding Rossmann-fold superfamily protein	19.5485	55.2165	2.81531	1.86741e-07		29.1292	44.5202	1.52657	0.998169		29.1292	81.0971	2.77795	0.0305927		29.1292	102.825	3.52132	0.0605123		29.1292	31.269	1.07321	1			AT2G29290.2
Ciclev10030901m.g	PTHR24198//PTHR24198:SF77 - ANKYRIN REPEAT AND PROTEIN KINASE DOMAIN-CONTAINING PROTEIN // SUBFAMILY NOT NAMED (1 of 2)	Ankyrin repeat family protein	2.41594	6.95782	2.80525	1.70274e-06		1.534	6.14969	3.82477	0.00985359		1.534	6.96429	4.3233	0.00725297		1.534	1.3276	0.873682	1		1.534	1.53929	1.00323	1			AT3G01750.1
Ciclev10009701m.g	PF10604 - Polyketide cyclase / dehydrase and lipid transport (Polyketide_cyc2) (1 of 14)	Polyketide cyclase/dehydrase and lipid transport superfamily protein	4.59426	13.0513	2.80157	0.0024854		44.479	5.36702	0.122637	1.13866e-07		44.479	5.6871	0.129817	0.00080522		44.479	18.7989	0.423943	0.0217701		44.479	44.9427	1.0104	1			AT4G32870.1
Ciclev10020870m.g	K13066 - caffeic acid 3-O-methyltransferase (E2.1.1.68, COMT) (1 of 43)	O-methyltransferase 1	0.198322	0.729548	2.78072	0.647608		0	11.1487	112.487	2.1934e-08		0	1.84085	19.4085	0.156847		0	1.87135	19.7135	0.0727844		0	0.807753	9.07753	1		ATOMT1,OMT1	AT5G54160.1
Ciclev10018412m.g	PTHR11785//PTHR11785:SF359 - AMINO ACID TRANSPORTER // SUBFAMILY NOT NAMED (1 of 1)	Amino acid permease family protein	2.21234	6.31115	2.77258	3.90576e-05		5.87958	1.38905	0.249023	0.000348028		5.87958	0.452471	0.0923928	0.000144109		5.87958	0.644349	0.124482	4.73289e-06		5.87958	3.3534	0.577532	1			AT3G13620.1
Ciclev10030580m.g	PTHR30523:SF6 - PHOSPHOENOLPYRUVATE CARBOXYLASE 4 (1 of 1)	phosphoenolpyruvate carboxylase 4	13.4271	37.1602	2.75449	3.25339e-09		14.232	44.1861	3.09	0.0125291		14.232	58.998	4.12349	7.17914e-06		14.232	31.9436	2.2358	0.0398283		14.232	35.9068	2.51233	0.865097		ATPPC4,PPC4	AT1G68750.1
Ciclev10007443m.g	PTHR27002:SF95 - G-TYPE LECTIN S-RECEPTOR-LIKE SERINE/THREONINE-PROTEIN KINASE B120 (1 of 31)	receptor kinase 3	4.02192	11.1625	2.73234	4.67438e-07		5.08039	1.43734	0.296762	0.000220269		5.08039	3.7951	0.751894	0.617341		5.08039	4.31421	0.8521	1		5.08039	4.12279	0.815149	1		ARK3,RK3	AT4G21380.1
Ciclev10010902m.g	PTHR19241//PTHR19241:SF261 - ATP-BINDING CASSETTE TRANSPORTER // SUBFAMILY NOT NAMED (1 of 3)	pleiotropic drug resistance 6	2.38338	6.67958	2.72998	0.0300299		0.330026	0.737453	1.94745	0.769364		0.330026	38.2797	89.2499	2.70625e-66		0.330026	7.08249	16.7025	5.25415e-06		0.330026	3.55803	8.50654	0.193375		ATPDR6,PDR6	AT2G36380.1
Ciclev10016465m.g	PF05678 - VQ motif (VQ) (1 of 25)	VQ motif-containing protein	12.3667	33.8579	2.72388	1.54195e-07		6.50465	16.3702	2.49373	0.80817		6.50465	24.6174	3.74242	0.156596		6.50465	10.0413	1.53548	0.244176		6.50465	10.9893	1.67902	1			AT1G28280.2
Ciclev10001415m.g	PTHR31155:SF4 - ACYL-[ACYL-CARRIER-PROTEIN] DESATURASE 1, CHLOROPLASTIC-RELATED (1 of 1)	Plant stearoyl-acyl-carrier-protein desaturase family protein	83.4321	226.446	2.71209	1.47894e-05		62.6843	274.601	4.37531	5.64143e-07		62.6843	1513.21	24.1033	7.68983e-47		62.6843	228.934	3.64795	3.0866e-06		62.6843	210.948	3.36148	1			AT3G02630.1
Ciclev10020165m.g	PTHR11588//PTHR11588:SF124 - TUBULIN // SUBFAMILY NOT NAMED (1 of 1)		22.6002	61.1639	2.69882	2.43428e-08		8.7292	17.1831	1.9575	0.903858		8.7292	67.5199	7.65866	2.90639e-11		8.7292	20.9289	2.38174	0.396434		8.7292	22.1531	2.5204	1
Ciclev10009186m.g	3.6.3.27 - Phosphate-transporting ATPase / ABC phosphate transporter (1 of 8)	non-intrinsic ABC protein 3	37.3618	100.892	2.69588	9.88557e-09		91.1131	29.9909	0.329896	5.95393e-05		91.1131	56.8327	0.624172	0.114497		91.1131	104.06	1.14194	1		91.1131	87.6502	0.962035	1		ATNAP3,AtSTAR1,NAP3	AT1G67940.1
Ciclev10021720m.g	PTHR10108//PTHR10108:SF692 - METHYLTRANSFERASE // SUBFAMILY NOT NAMED (1 of 9)	S-adenosyl-L-methionine-dependent methyltransferases superfamily protein	60.5395	163.361	2.69562	0.0436682		9.31356	68.6676	7.30516	1.56407e-06		9.31356	64.1764	6.82806	0.0501529		9.31356	464.774	49.3835	2.9597e-36		9.31356	94.5743	10.0572	1			AT2G41380.1
Ciclev10007237m.g	PTHR10794:SF47 - ALPHA/BETA-HYDROLASES SUPERFAMILY PROTEIN (1 of 1)	alpha/beta-Hydrolases superfamily protein	1.07223	3.0542	2.69078	0.288237		0.576892	3.31034	5.03824	0.199832		0.576892	29.3556	43.516	3.82951e-50		0.576892	2.9077	4.4434	0.00634775		0.576892	3.14095	4.78798	1			AT2G03140.2
Ciclev10011621m.g	PTHR11986:SF66 - ALANINE--GLYOXYLATE AMINOTRANSFERASE 2 HOMOLOG 2, MITOCHONDRIAL-RELATED (1 of 1)	PYRIMIDINE 4	16.9441	45.4456	2.67221	2.92053e-08		14.8532	79.8461	5.34642	0.000319274		14.8532	84.1791	5.63619	1.50707e-05		14.8532	28.3549	1.90293	0.153774		14.8532	15.8981	1.06988	1		PYD4	AT3G08860.1
Ciclev10016261m.g	PTHR12565//PTHR12565:SF82 - STEROL REGULATORY ELEMENT-BINDING PROTEIN // SUBFAMILY NOT NAMED (1 of 2)	basic helix-loop-helix (bHLH) DNA-binding superfamily protein	7.15338	19.2446	2.66698	0.0229151		8.33755	2.52538	0.311154	8.49968e-05		8.33755	5.49742	0.663394	0.172264		8.33755	12.3581	1.4765	0.936072		8.33755	4.7687	0.577027	1			AT1G68810.1
Ciclev10032086m.g	PTHR27000:SF136 - POLYGALACTURONASE INHIBITOR 1-RELATED (1 of 1)	polygalacturonase inhibiting protein 1	13.1503	35.1997	2.66407	8.12504e-07		8.2331	47.9043	5.76067	8.11515e-06		8.2331	46.0662	5.5401	8.7621e-06		8.2331	14.3231	1.73082	0.437752		8.2331	26.5004	3.19214	1		ATPGIP1,PGIP1	AT5G06860.1
Ciclev10009152m.g	PF06764 - Protein of unknown function (DUF1223) (DUF1223) (1 of 1)	Protein of unknown function (DUF1223)	6.30505	16.765	2.63308	1.17635e-06		10.2626	50.2114	4.85509	3.36361e-06		10.2626	20.1444	1.9536	0.498232		10.2626	17.3074	1.67983	0.479196		10.2626	17.331	1.68211	1			AT4G27350.1
Ciclev10007650m.g	2.7.11.1 - Non-specific serine/threonine protein kinase / Threonine-specific protein kinase (1 of 1276)	Protein kinase superfamily protein	8.1786	21.688	2.63185	9.56922e-07		5.46943	8.23499	1.49656	1		5.46943	19.7172	3.5582	0.00123671		5.46943	10.6388	1.92816	0.158278		5.46943	9.38694	1.70339	1			AT5G56790.1
Ciclev10027876m.g	PTHR12136:SF41 - PLECKSTRIN HOMOLOGY (PH) AND LIPID-BINDING START DOMAIN-CONTAINING PROTEIN (1 of 1)	Pleckstrin homology (PH) and lipid-binding START domains-containing protein	5.56949	14.799	2.62794	1.24016e-06		3.31013	21.5184	6.33947	9.377e-08		3.31013	17.0387	5.02582	1.53257e-05		3.31013	5.77855	1.72385	0.435407		3.31013	6.61863	1.97019	1			AT2G28320.1
Ciclev10000542m.g	PTHR32018:SF4 - LG27/30-LIKE GENE (1 of 1)	Rhamnogalacturonate lyase family protein	0.337342	1.04415	2.61615	0.330372		0.197179	0.373284	1.59259	0.4759		0.197179	6.47909	22.1384	5.65638e-11		0.197179	1.18133	4.31164	0.406603		0.197179	0.474984	1.9348	1			AT4G24430.1
Ciclev10001445m.g	1.3.1.3 - Delta(4)-3-oxosteroid 5-beta-reductase / Testosterone 5-beta-reductase (1 of 18)	NAD(P)-binding Rossmann-fold superfamily protein	14.9785	39.1568	2.60349	0.0092032		30.6547	115.474	3.75794	0.000406284		30.6547	27.6818	0.903336	0.333486		30.6547	15.5554	0.509041	0.0834009		30.6547	21.3992	0.699053	1		AWI31,VEP1	AT4G24220.1
Ciclev10011596m.g	PTHR22950:SF256 - AUXIN TRANSPORTER PROTEIN 1-RELATED (1 of 2)	Transmembrane amino acid transporter family protein	3.29669	8.73858	2.60212	3.04912e-06		3.25362	1.40059	0.447452	0.150322		3.25362	11.5703	3.47989	0.0153444		3.25362	2.93351	0.904548	1		3.25362	3.27505	1.00639	1		AUX1,MAP1,PIR1,WAV5	AT2G38120.1
Ciclev10030874m.g	KOG0521 - Putative GTPase activating proteins (GAPs) (1 of 1)	ARF-GAP domain 1	1.07351	2.95164	2.60045	0.000307398		0.318082	1.15211	2.99489	0.490293		0.318082	5.52656	13.458	3.56787e-08		0.318082	1.08027	2.82307	0.73556		0.318082	0.812962	2.18369	1		AGD1	AT5G61980.1
Ciclev10012464m.g	PTHR22778//PTHR22778:SF22 - OVARIAN CANCER GENE-2 PROTEIN-RELATED // SUBFAMILY NOT NAMED (1 of 1)		10.4721	27.3181	2.59344	2.37168e-06		31.24	4.15958	0.135915	3.00786e-06		31.24	3.96883	0.129829	0.00591471		31.24	8.0106	0.258794	0.000848219		31.24	14.997	0.481717	1			AT4G24380.1
Ciclev10028881m.g	PTHR11177//PTHR11177:SF186 - CHITINASE // SUBFAMILY NOT NAMED (1 of 2)		0.526298	1.52085	2.58799	0.148841		0.529574	0.621463	1.14595	1		0.529574	7.52038	12.104	0.000188409		0.529574	1.58021	2.6688	0.722473		0.529574	0.15545	0.40575	1
Ciclev10001388m.g	1.3.1.3 - Delta(4)-3-oxosteroid 5-beta-reductase / Testosterone 5-beta-reductase (1 of 18)	NAD(P)-binding Rossmann-fold superfamily protein	5.16456	13.5228	2.58764	1.03669e-06		2.7607	4.86264	1.73477	0.993471		2.7607	16.2534	5.71657	7.34181e-05		2.7607	7.34521	2.60259	0.459494		2.7607	4.33661	1.55088	1		AWI31,VEP1	AT4G24220.1
Ciclev10003138m.g	PF02458 - Transferase family (Transferase) (1 of 116)	HXXXD-type acyl-transferase family protein	11.2857	29.299	2.5821	0.0101477		6.76742	5.91196	0.875432	0.672432		6.76742	31.0865	4.54123	1.52046e-05		6.76742	12.803	1.87887	0.201934		6.76742	9.30718	1.36983	1			AT5G42830.1
Ciclev10002041m.g	PF03350 - Uncharacterized protein family, UPF0114 (UPF0114) (1 of 3)	Uncharacterised protein family (UPF0114)	1.14726	3.11408	2.57691	0.19932		0.402162	5.1345	10.4239	8.65527e-05		0.402162	7.87745	15.8862	0.00102808		0.402162	7.79468	15.7214	0.000108181		0.402162	0.727756	1.64838	1			AT4G19390.1
Ciclev10022679m.g	K02953 - small subunit ribosomal protein S13e (RP-S13e, RPS13) (1 of 2)		42.9701	109.971	2.55564	1.38862e-07		101.222	245.598	2.42493	0.0786839		101.222	341.722	3.37363	0.000359509		101.222	163.936	1.61896	0.526218		101.222	108.734	1.07414	1			AT2G47485.1
Ciclev10012842m.g	PTHR12629//PTHR12629:SF14 - DIPHOSPHOINOSITOL POLYPHOSPHATE PHOSPHOHYDROLASE // SUBFAMILY NOT NAMED (1 of 1)		0.603278	1.69513	2.55253	0.0355897		8.73977	1.55896	0.18767	0.00230193		8.73977	1.17206	0.143902	0.0158594		8.73977	0.650838	0.0849386	0.000186158		8.73977	6.33727	0.728216	1			AT3G52740.1
Ciclev10026602m.g	PF00847 - AP2 domain (AP2) (1 of 128)	Integrase-type DNA-binding superfamily protein	3.33661	8.59274	2.52945	0.0268223		6.34036	16.5182	2.58033	0.144011		6.34036	155.264	24.1235	2.739e-10		6.34036	74.9466	11.6525	0.0144223		6.34036	18.0227	2.81393	0.9733			AT5G25190.1
Ciclev10015341m.g	2.7.8.8 - CDP-diacylglycerol--serine O-phosphatidyltransferase / Phosphatidylserine synthase (1 of 1)	phosphatidyl serine synthase family protein	2.88097	7.32291	2.4901	4.32206e-05		2.5998	17.0696	6.35958	8.40824e-07		2.5998	10.489	3.92216	0.0131053		2.5998	8.50822	3.18847	0.00499173		2.5998	4.96766	1.87705	1			AT1G15110.1
Ciclev10024951m.g	PTHR10795//PTHR10795:SF388 - PROPROTEIN CONVERTASE SUBTILISIN/KEXIN // SUBFAMILY NOT NAMED (1 of 2)	Subtilase family protein	5.41333	13.6055	2.48589	4.57348e-05		4.60367	0.65256	0.159994	2.78533e-06		4.60367	2.74432	0.604703	0.254972		4.60367	4.02043	0.876002	1		4.60367	3.23089	0.708148	1		ARA12	AT5G67360.1
Ciclev10006697m.g	KOG0255 - Synaptic vesicle transporter SVOP and related transporters (major facilitator superfamily) (1 of 4)	organic cation/carnitine transporter 2	1.62034	4.1664	2.47998	3.92584e-05		5.43307	0.922095	0.184725	1.0321e-07		5.43307	1.64988	0.316258	0.000227764		5.43307	3.47742	0.646553	0.776478		5.43307	2.40259	0.452297	1		2-Oct,ATOCT2,OCT2	AT1G79360.1
Ciclev10019134m.g	PTHR31953:SF17 - ACID BETA-FRUCTOFURANOSIDASE 3, VACUOLAR-RELATED (1 of 1)	Glycosyl hydrolases family 32 protein	18.715	46.5366	2.47869	2.74585e-06		31.9273	216.453	6.7615	7.38168e-07		31.9273	72.8956	2.27917	0.314332		31.9273	22.1652	0.695193	0.579026		31.9273	114.777	3.58684	0.786567		ATBETAFRUCT4,VAC-INV	AT1G12240.1
Ciclev10008059m.g	2.3.1.115 - Isoflavone-7-O-beta-glucoside 6''-O-malonyltransferase / Flavone/flavonol 7-O-beta-D-glucoside malonyltransferase (1 of 6)	HXXXD-type acyl-transferase family protein	1.91862	4.89494	2.47444	0.000179651		3.97316	1.06557	0.286159	0.00452687		3.97316	2.0835	0.536071	0.269299		3.97316	3.29466	0.833422	1		3.97316	4.50377	1.13027	1			AT5G39090.1
Ciclev10020796m.g	PTHR24015:SF817 - EXPRESSED PROTEIN-RELATED (1 of 1)	Nucleotide-diphospho-sugar transferase family protein	0.19337	0.624793	2.47058	0.537509		0.191421	10.063	34.8739	1.23204e-16		0.191421	1.08411	4.06324	0.274897		0.191421	0.260217	1.23607	1		0.191421	0.0851851	0.635456	1			AT1G28710.3
Ciclev10012379m.g	PTHR19139:SF167 - AQUAPORIN PIP2-1-RELATED (1 of 4)	plasma membrane intrinsic protein 2	7.80294	19.3696	2.46359	0.00440441		8.87701	1.21367	0.146338	7.07614e-05		8.87701	1.42485	0.169862	0.0117472		8.87701	3.03492	0.349216	0.0997502		8.87701	10.124	1.13891	1		PIP2;2,PIP2B	AT2G37170.1
Ciclev10005200m.g	PTHR13832//PTHR13832:SF326 - PROTEIN PHOSPHATASE 2C // SUBFAMILY NOT NAMED (1 of 1)	Protein phosphatase 2C family protein	23.5746	58.2233	2.46354	2.14585e-07		15.3389	117.737	7.63246	8.45655e-05		15.3389	90.5719	5.87293	2.69159e-09		15.3389	12.5788	0.821224	1		15.3389	29.1907	1.8972	1		ABI1,AtABI1	AT4G26080.1
Ciclev10015919m.g	K08272 - calcium binding protein 39 (CAB39, MO25) (1 of 5)	Mo25 family protein	0.06772	0.312507	2.4595	0.390988		0.0742354	0.288872	2.23187	1		0.0742354	6.279	36.6114	0.000963024		0.0742354	1.07466	6.74179	0.245538		0.0742354	0.0787884	1.02613	1			AT5G47540.1
Ciclev10011841m.g	PTHR31480:SF2 - PHYTOENE SYNTHASE, CHLOROPLASTIC (1 of 1)	PHYTOENE SYNTHASE	54.1131	132.61	2.44794	1.30174e-07		70.3769	30.4858	0.433983	2.31166e-05		70.3769	435.573	6.18178	9.64319e-11		70.3769	113.066	1.60572	0.378379		70.3769	113.708	1.61483	1		PSY	AT5G17230.1
Ciclev10014926m.g	PTHR11206//PTHR11206:SF143 - MULTIDRUG RESISTANCE PROTEIN // SUBFAMILY NOT NAMED (1 of 1)	MATE efflux family protein	26.9421	66.0718	2.44699	7.62453e-07		27.9186	57.3953	2.05204	0.250148		27.9186	114.447	4.08825	6.24602e-06		27.9186	83.4098	2.98051	0.000179237		27.9186	67.6919	2.41953	0.877912			AT3G21690.1
Ciclev10000828m.g	K15378 - solute carrier family 45, member 1/2/4 (SLC45A1_2_4) (1 of 3)	sucrose-proton symporter 2	25.1487	61.4444	2.43753	2.18082e-07		32.6115	140.371	4.29423	7.23453e-06		32.6115	57.6031	1.764	0.656439		32.6115	33.4746	1.02639	1		32.6115	28.4716	0.873441	1		ATSUC2,SUC2,SUT1	AT1G22710.1
Ciclev10015082m.g	1.3.1.9 - Enoyl-[acyl-carrier-protein] reductase (NADH) / NADH-specific enoyl-ACP reductase (1 of 1)	NAD(P)-binding Rossmann-fold superfamily protein	14.5824	35.6388	2.43413	3.54243e-07		9.91821	12.6001	1.26771	1		9.91821	32.5415	3.25822	0.00457325		9.91821	17.9457	1.80129	0.297166		9.91821	10.4413	1.05222	1		ENR1,MOD1	AT2G05990.2
Ciclev10026748m.g	KOG1757 - Histone 2A (1 of 3)		10.4638	25.3479	2.40897	0.00226893		32.7202	125.811	3.8364	0.000181233		32.7202	65.5929	2.0016	0.711685		32.7202	23.4759	0.718336	1		32.7202	25.8856	0.791757	1			AT5G66780.1
Ciclev10013989m.g	1.3.1.3 - Delta(4)-3-oxosteroid 5-beta-reductase / Testosterone 5-beta-reductase (1 of 18)	NAD(P)-binding Rossmann-fold superfamily protein	5.99544	14.4818	2.39224	1.64964e-05		6.71876	0.0114782	0.0163487	1.5466e-15		6.71876	0.0238411	0.0181618	1.65801e-12		6.71876	1.21794	0.193281	0.000324888		6.71876	4.38375	0.657561	1		AWI31,VEP1	AT4G24220.1
Ciclev10016695m.g	PF04520 - Senescence regulator (Senescence_reg) (1 of 9)	Protein of unknown function, DUF584	26.3472	63.1566	2.39181	1.05076e-06		52.0509	11.921	0.230505	8.41361e-07		52.0509	42.0703	0.808621	0.328655		52.0509	39.8924	0.766859	1		52.0509	47.4621	0.912009	1			AT1G11700.1
Ciclev10018479m.g	PTHR24223:SF189 - ABC TRANSPORTER C FAMILY MEMBER 5 (1 of 1)	multidrug resistance-associated protein 5	2.61661	6.37862	2.38482	0.00126981		2.25827	6.57533	2.83061	0.21176		2.25827	8.97725	3.84912	0.000877677		2.25827	4.49445	1.94823	0.169582		2.25827	4.25658	1.84737	1		ABCC5,ATABCC5,ATMRP5,MRP5	AT1G04120.1
Ciclev10007977m.g	PTHR24064:SF292 - ORGANIC CATION/CARNITINE TRANSPORTER 4 (1 of 1)	organic cation/carnitine transporter4	22.1328	52.6836	2.37413	1.40458e-06		22.1235	59.8053	2.69558	0.0016485		22.1235	89.9039	4.04994	7.55667e-07		22.1235	44.7749	2.01925	0.0351043		22.1235	36.7015	1.65597	1		4-Oct,AtOCT4	AT3G20660.1
Ciclev10015056m.g	PTHR11926//PTHR11926:SF392 - GLUCOSYL/GLUCURONOSYL TRANSFERASES // SUBFAMILY NOT NAMED (1 of 12)	UDP-Glycosyltransferase superfamily protein	0.418506	1.12528	2.3631	0.416028		0.173385	3.45221	12.9935	0.000547625		0.173385	2.12773	8.14871	0.221739		0.173385	1.25449	4.95453	0.227245		0.173385	0.448362	2.00582	1			AT5G12890.1
Ciclev10031802m.g	PF00646//PF01344 - F-box domain (F-box) // Kelch motif (Kelch_1) (1 of 14)	Galactose oxidase/kelch repeat superfamily protein	0.363832	0.994424	2.35953	0.0788123		0.67515	39.4864	51.0694	1.25347e-35		0.67515	3.61829	4.79686	0.0332318		0.67515	0.680536	1.00695	1		0.67515	0.888449	1.27517	1			AT1G67480.2
Ciclev10031210m.g	PTHR13878:SF53 - CYTOKININ DEHYDROGENASE 6 (1 of 2)	cytokinin oxidase/dehydrogenase 6	0.912437	2.28197	2.35271	0.334312		0.171004	7.64538	28.5803	4.10388e-07		0.171004	2.33415	8.98196	0.0108562		0.171004	0.706026	2.97422	0.584065		0.171004	0.691353	2.92008	1		ATCKX6,ATCKX7,CKX6	AT3G63440.1
Ciclev10028283m.g	PTHR11079:SF58 - RNA PSEUDOURIDINE SYNTHASE 4, MITOCHONDRIAL (1 of 1)	Pseudouridine synthase family protein	3.58877	8.55572	2.3465	0.000156615		2.28199	4.29382	1.8446	0.763874		2.28199	9.45451	4.01115	0.0178718		2.28199	4.75547	2.03841	0.396434		2.28199	3.71425	1.60129	1			AT3G19440.1
Ciclev10028776m.g	PTHR10992:SF774 - ALPHA/BETA-HYDROLASES SUPERFAMILY PROTEIN-RELATED (1 of 2)	alpha/beta-Hydrolases superfamily protein	2.22767	5.36141	2.3463	0.0989326		1.08902	1.4056	1.26626	1		1.08902	2.84916	2.48033	0.479104		1.08902	9.2195	7.83797	5.79974e-07		1.08902	2.9011	2.52401	1			AT3G44510.2
Ciclev10025089m.g	K09838 - zeaxanthin epoxidase (ZEP, ABA1) (1 of 2)	zeaxanthin epoxidase (ZEP) (ABA1)	13.5781	31.8068	2.33269	0.0010302		12.6698	27.6171	2.17052	0.380771		12.6698	70.3963	5.52055	1.32743e-08		12.6698	21.397	1.68343	0.373949		12.6698	29.6495	2.32968	1		ABA1,ATABA1,ATZEP,IBS3,LOS6,NPQ2,ZEP	AT5G67030.1
Ciclev10004839m.g	K08145 - MFS transporter, SP family, solute carrier family 2 (facilitated glucose transporter), member 8 (SLC2A8, GLUT8) (1 of 6)	Major facilitator superfamily protein	3.07469	7.30085	2.3312	0.00425992		2.54455	9.20152	3.51724	0.00416496		2.54455	46.3265	17.5556	6.39796e-27		2.54455	11.8052	4.50178	0.052165		2.54455	6.02315	2.31539	0.992919			AT5G18840.1
Ciclev10020548m.g	PTHR10044//PTHR10044:SF131 - INHIBITOR OF APOPTOSIS // SUBFAMILY NOT NAMED (1 of 1)	SBP (S-ribonuclease binding protein) family protein	7.99298	18.7479	2.32892	2.78767e-06		6.40576	59.5164	9.16364	6.81161e-14		6.40576	17.3198	2.6776	0.0720194		6.40576	14.5127	2.24611	0.0447946		6.40576	11.6234	1.802	1			AT1G32740.1
Ciclev10000007m.g	K11262 - acetyl-CoA carboxylase / biotin carboxylase (ACAC) (1 of 1)	acetyl-CoA carboxylase 1	6.47957	15.1717	2.32108	0.000584181		3.26721	14.9363	4.4655	0.0177328		3.26721	15.8904	4.74886	3.85723e-05		3.26721	5.70295	1.72337	0.735053		3.26721	8.13734	2.44634	1		ACC1,AT-ACC1,EMB22,GK,PAS3	AT1G36160.1
Ciclev10021398m.g	PTHR13774 - PHENAZINE BIOSYNTHESIS PROTEIN (1 of 4)	Phenazine biosynthesis PhzC/PhzF protein	41.393	96.1907	2.32065	1.16248e-05		21.4317	41.9231	1.95168	0.297959		21.4317	66.94	3.11355	0.0182854		21.4317	98.5999	4.58393	8.85114e-07		21.4317	31.2716	1.45699	1			AT4G02860.1
Ciclev10021543m.g	PTHR28039:SF7 - FATTY-ACID-BINDING PROTEIN 1 (1 of 1)	Chalcone-flavanone isomerase family protein	17.3479	40.0975	2.30386	0.000605283		18.5904	22.326	1.19987	1		18.5904	85.3513	4.57194	4.39814e-06		18.5904	32.766	1.75844	0.49397		18.5904	19.2299	1.03422	1			AT3G63170.1
Ciclev10014531m.g	PTHR32044:SF11 - XYLOGLUCAN GLYCOSYLTRANSFERASE 4 (1 of 1)	Cellulose-synthase-like C4	3.04153	7.11334	2.29612	0.000196366		2.12139	6.42255	2.93624	0.129283		2.12139	18.6402	8.43625	2.0838e-09		2.12139	7.7925	3.55295	0.00116528		2.12139	3.13254	1.45518	1		ATCSLC04,ATCSLC4,CSLC04,CSLC4	AT3G28180.1
Ciclev10011556m.g	PTHR31089:SF4 - CYCLIC DOF FACTOR 2-RELATED (1 of 4)	cycling DOF factor 2	2.35088	5.51039	2.28914	0.0042814		10.5014	1.8687	0.185702	1.26632e-07		10.5014	7.25605	0.693872	0.249414		10.5014	3.5245	0.341888	0.00391843		10.5014	12.1023	1.151	1		CDF2	AT5G39660.2
Ciclev10024198m.g	1.14.13.173 - 11-oxo-beta-amyrin 30-oxidase / CYP72A154 (1 of 12)	cytochrome p450 72c1	9.91146	22.7373	2.28111	0.000144942		18.6713	58.9376	3.1451	0.000432834		18.6713	44.8505	2.39464	0.0210093		18.6713	17.442	0.934512	1		18.6713	16.4363	0.880936	1		CYP72C1,SOB7	AT1G17060.1
Ciclev10015021m.g	PTHR11926//PTHR11926:SF392 - GLUCOSYL/GLUCURONOSYL TRANSFERASES // SUBFAMILY NOT NAMED (1 of 12)	UDP-Glycosyltransferase superfamily protein	10.2737	23.3591	2.26139	7.91767e-06		5.22361	5.54224	1.05985	0.624627		5.22361	17.7843	3.35942	0.0219065		5.22361	6.42646	1.22595	1		5.22361	6.66388	1.27055	1			AT5G12890.1
Ciclev10025775m.g	PTHR11751//PTHR11751:SF184 - SUBGROUP I AMINOTRANSFERASE RELATED // SUBFAMILY NOT NAMED (1 of 1)	Pyridoxal phosphate (PLP)-dependent transferases superfamily protein	14.0508	31.5058	2.2335	6.79609e-06		15.7093	44.4802	2.81988	0.0224581		15.7093	49.1156	3.11309	0.00931002		15.7093	36.0885	2.28907	0.0293518		15.7093	20.5648	1.30713	1			AT1G80360.1
Ciclev10012978m.g	PTHR33493:SF2 - LATE EMBRYOGENESIS ABUNDANT PROTEIN 4-5 (1 of 2)	Late Embryogenesis Abundant 4-5	0	0.123061	2.23061	1		3.76568	364.384	94.287	2.31273e-52		3.76568	1.30622	0.36377	1		3.76568	0.299385	0.103316	0.394876		3.76568	0.69547	0.205777	1		LEA4-5	AT5G06760.1
Ciclev10014452m.g	2.3.1.20//2.3.1.22 - Diacylglycerol O-acyltransferase / Diglyceride acyltransferase // 2-acylglycerol O-acyltransferase / Monoglyceride acyltransferase (1 of 2)	Esterase/lipase/thioesterase family protein	11.5579	25.8909	2.22946	4.61612e-06		7.23052	20.6695	2.8333	0.141243		7.23052	53.0818	7.25485	6.79749e-12		7.23052	14.8651	2.04148	0.148779		7.23052	11.2796	1.55236	1			AT5G41120.1
Ciclev10025364m.g	PTHR32467:SF18 - FLORAL HOMEOTIC PROTEIN APETALA 2 (1 of 1)	Integrase-type DNA-binding superfamily protein	19.671	43.6346	2.21206	0.0287599		19.3917	115.897	5.9511	6.13787e-10		19.3917	59.4107	3.05313	0.00109486		19.3917	17.9281	0.924912	1		19.3917	33.5207	1.72488	1		AP2,FL1,FLO2	AT4G36920.2
Ciclev10032896m.g	K03133 - transcription initiation factor TFIID subunit 9B (TAF9B, TAF9) (1 of 2)		34.2288	75.7116	2.2084	0.0832223		134.801	42.4629	0.315513	0.000702942		134.801	60.9706	0.452708	0.130606		134.801	135.037	1.00175	1		134.801	129.042	0.957311	1			AT1G69760.1
Ciclev10008459m.g	K00306 - sarcosine oxidase / L-pipecolate oxidase (PIPOX) (1 of 2)	FAD-dependent oxidoreductase family protein	14.2018	31.2875	2.19465	0.0665909		5.37213	17.3766	3.19375	0.00961612		5.37213	96.8931	17.7249	5.17198e-29		5.37213	11.8237	2.17899	0.0803322		5.37213	6.94479	1.28739	1			AT2G24580.1
Ciclev10018920m.g	K08740 - DNA mismatch repair protein MSH4 (MSH4) (1 of 1)	MUTS-like protein 4	0.207139	0.573518	2.19288	0.914676		0.119602	6.06965	28.0947	1.44263e-06		0.119602	1.2056	5.94528	0.00959141		0.119602	2.87588	13.5512	2.99012e-09		0.119602	0.471022	2.60026	1		ATMSH4,MSH4	AT4G17380.1
Ciclev10022948m.g	K14488 - SAUR family protein (SAUR) (1 of 48)	SAUR-like auxin-responsive protein family	32.4426	70.7479	2.17709	4.35608e-05		60.2008	8.51776	0.142913	2.32772e-13		60.2008	18.3563	0.306071	0.000109648		60.2008	63.46	1.05405	1		60.2008	51.8103	0.860856	1			AT2G46690.1
Ciclev10033286m.g	PTHR21659//PTHR21659:SF25 - HYDROPHOBIC PROTEIN RCI2 LOW TEMPERATURE AND SALT RESPONSIVE PROTEIN LTI6 -RELATED // SUBFAMILY NOT NAMED (1 of 1)		0.672616	1.57128	2.16314	0.0122824		0.781761	4.93923	5.71496	1.96468e-05		0.781761	0.744831	0.958118	1		0.781761	0.392561	0.55861	1		0.781761	0.645784	0.845789	1
Ciclev10015195m.g	K03575 - A/G-specific adenine glycosylase (mutY) (1 of 1)	HhH-GPD base excision DNA repair family protein	2.16297	4.7508	2.14356	0.00136882		1.14468	2.48615	2.07776	0.820995		1.14468	5.25082	4.29894	0.0514363		1.14468	1.89098	1.59959	1		1.14468	2.97985	2.47441	1			AT4G12740.1
Ciclev10007136m.g	K13692 - UDP-glucose:(indol-3-yl)acetate beta-D-glucosyltransferase [EC:2.4.1.121] Glc b1- IAA (IAGLU) (1 of 3)	UDP-glucosyl transferase 84B2	111.158	238.166	2.14156	0.000500275		282.984	58.2698	0.206192	7.69703e-12		282.984	363.707	1.28515	1		282.984	250.997	0.887003	1		282.984	281.784	0.99576	1		UGT84B2	AT2G23250.1
Ciclev10021848m.g	PF05097 - Protein of unknown function (DUF688) (DUF688) (1 of 8)		2.55564	5.57849	2.13827	0.00346499		10.8381	1.53684	0.149645	3.14872e-07		10.8381	1.29422	0.127465	6.60456e-07		10.8381	3.52598	0.331499	0.00441073		10.8381	12.4306	1.14559	1			AT5G53030.1
Ciclev10028266m.g	PTHR31189:SF2 - CUPIN DOMAIN-CONTAINING PROTEIN (1 of 1)	RmlC-like cupins superfamily protein	0.0486087	0.217188	2.13438	0.719776		0	7.11312	72.1312	8.67312e-06		0	0.687963	7.87963	0.149942		0	0.14912	2.4912	1		0	0.147697	2.47697	1			AT2G28490.1
Ciclev10020713m.g	PF03634 - TCP family transcription factor (TCP) (1 of 20)	TCP family transcription factor	6.22332	13.3379	2.12514	0.0197452		8.19912	1.43903	0.185445	6.0631e-07		8.19912	10.8855	1.32369	1		8.19912	4.33987	0.534981	0.235184		8.19912	9.28713	1.1311	1			AT2G45680.1
Ciclev10024572m.g	PTHR23500:SF112 - SUGAR TRANSPORTER ERD6-LIKE 7 (1 of 3)	Major facilitator superfamily protein	7.3323	15.6489	2.11898	0.0770768		7.50766	27.1388	3.58044	0.00267273		7.50766	38.6619	5.09512	2.91181e-05		7.50766	7.9208	1.05431	1		7.50766	7.20675	0.960447	1			AT2G48020.1
Ciclev10030728m.g	PTHR24009:SF3 - RNA RECOGNITION MOTIF-CONTAINING PROTEIN-RELATED (1 of 1)	Zinc finger (CCCH-type) family protein / RNA recognition motif (RRM)-containing protein	5.82556	12.3554	2.10198	0.117049		6.81614	17.5205	2.54773	0.523427		6.81614	25.1562	3.65178	0.00052783		6.81614	6.2443	0.917318	1		6.81614	10.8475	1.58289	1			AT3G51950.2
Ciclev10012022m.g	PTHR31319:SF10 - ZINC FINGER PROTEIN CONSTANS-RELATED (1 of 2)	CONSTANS-like 2	2.36912	5.08875	2.10146	0.0432454		32.9583	5.82007	0.17908	2.03327e-11		32.9583	4.05918	0.125813	6.06966e-11		32.9583	7.68783	0.235579	1.64561e-06		32.9583	22.9508	0.697278	1		ATCOL2,COL2	AT3G02380.1
Ciclev10032406m.g	K04564 - superoxide dismutase, Fe-Mn family (SOD2) (1 of 3)	Fe superoxide dismutase 2	267.541	558.428	2.08686	2.86718e-05		386.413	78.7465	0.203994	2.69321e-06		386.413	148.294	0.383931	0.0162901		386.413	273.092	0.706813	0.565051		386.413	317.651	0.822097	1		FSD2	AT5G51100.1
Ciclev10032964m.g	PTHR12300:SF27 - HVA22-LIKE PROTEIN F (1 of 2)		7.10994	14.9319	2.08488	0.103885		5.643	38.8666	6.78506	0.000105464		5.643	38.6135	6.74098	1.21799e-06		5.643	13.022	2.28487	0.876101		5.643	8.25571	1.45494	1
Ciclev10009909m.g	PF02519 - Auxin responsive protein (Auxin_inducible) (1 of 67)	SAUR-like auxin-responsive protein family	34.2704	71.3727	2.07949	1.65253e-05		6.16446	22.8296	3.66027	0.172933		6.16446	612.284	97.7553	7.7799e-80		6.16446	166.269	26.5576	0.00157731		6.16446	39.086	6.2553	0.176978			AT5G20820.1
Ciclev10028293m.g	K13692 - UDP-glucose:(indol-3-yl)acetate beta-D-glucosyltransferase [EC:2.4.1.121] Glc b1- IAA (IAGLU) (1 of 3)	UDP-glucosyl transferase 84B2	167.53	347.978	2.07647	1.62521e-05		450.273	89.5657	0.199092	1.315e-12		450.273	468.804	1.04115	0.788127		450.273	516.931	1.14801	1		450.273	521.783	1.15878	1		UGT84B2	AT2G23250.1
Ciclev10007586m.g	PTHR13301//PTHR13301:SF57 - X-BOX TRANSCRIPTION FACTOR-RELATED // SUBFAMILY NOT NAMED (1 of 2)	cellulose synthase like E1	7.88333	16.4384	2.07162	0.297782		15.626	31.4961	2.00917	0.300898		15.626	57.9899	3.69389	0.000226926		15.626	12.1203	0.77708	0.835307		15.626	23.3701	1.49244	1		ATCSLE1,CSLE1	AT1G55850.1
Ciclev10021657m.g	K10436 - microtubule-associated protein, RP/EB family (MAPRE) (1 of 2)	microtubule end binding protein EB1A	6.9222	14.4257	2.06854	0.000321937		5.63128	19.094	3.34899	0.0163933		5.63128	23.9945	4.20405	0.00324148		5.63128	14.1003	2.47768	0.0777183		5.63128	8.50728	1.50181	1		ATEB1A,ATEB1H2,EB1A	AT3G47690.1
Ciclev10008387m.g	PTHR11206:SF78 - MATE EFFLUX FAMILY PROTEIN ALF5-RELATED (1 of 3)	MATE efflux family protein	6.53252	13.5215	2.05375	0.000846729		20.5503	10.5318	0.51485	0.00736715		20.5503	4.15693	0.206144	0.000102961		20.5503	8.87552	0.434644	0.0343113		20.5503	9.89179	0.483858	1		ALF5	AT3G23560.1
Ciclev10032749m.g	PTHR28039:SF4 - CHALCONE--FLAVONONE ISOMERASE 3-RELATED (1 of 1)	Chalcone-flavanone isomerase family protein	41.3537	84.9519	2.05173	1.86121e-05		8.95054	0.828244	0.102562	1.1148e-06		8.95054	31.6045	3.50305	0.00832276		8.95054	29.6093	3.2826	0.0165205		8.95054	8.75313	0.978188	1			AT5G05270.2
Ciclev10025900m.g	PTHR22835:SF184 - GDSL ESTERASE/LIPASE EXL1-RELATED (1 of 6)	GDSL-like Lipase/Acylhydrolase superfamily protein	5.41028	11.1945	2.04971	0.00964792		29.9322	1.61964	0.0572598	2.63006e-18		29.9322	28.8046	0.962455	0.762246		29.9322	38.6885	1.29157	1		29.9322	33.3423	1.11355	1			AT1G75900.1
Ciclev10016767m.g	PF00197 - Trypsin and protease inhibitor (Kunitz_legume) (1 of 33)	Kunitz family trypsin and protease inhibitor protein	0.176588	0.462522	2.03379	0.576609		0	4.67596	47.7596	1.85481e-06		0	4.56426	46.6426	0.0261999		0	0.455011	5.55011	0.305916		0	0	1	1			AT1G17860.1
Ciclev10024151m.g	K18163 - NADH dehydrogenase [ubiquinone] 1 alpha subcomplex assembly factor 6 (NDUFAF6) (1 of 1)		4.17689	8.58388	2.03042	0.0454939		1.24077	4.34676	3.31658	0.471325		1.24077	6.04716	4.58481	0.557581		1.24077	81.3641	60.7593	4.03759e-10		1.24077	18.7183	14.0354	1			AT5G20790.1
Ciclev10008953m.g	PTHR33098:SF11 - COTTON FIBER EXPRESSED PROTEIN 1-LIKE PROTEIN (1 of 1)	Protein of unknown function (DUF761)	0.537164	1.17943	2.00801	0.691478		0.374641	9.90295	21.0747	1.41012e-09		0.374641	0.113571	0.449963	1		0.374641	0.151971	0.530866	1		0.374641	2.06943	4.57067	1			AT1G61260.1
Ciclev10016392m.g	PTHR35100:SF1 - F15H11.13 PROTEIN (1 of 1)		7.52374	15.1919	2.00583	0.0072134		6.05039	6.453	1.06546	0.778506		6.05039	9.07681	1.49207	1		6.05039	53.6338	8.73665	2.71968e-14		6.05039	10.5487	1.73138	1			AT1G23110.3
Ciclev10021059m.g	PTHR31190:SF27 - ETHYLENE-RESPONSIVE TRANSCRIPTION FACTOR CRF1-RELATED (1 of 2)	ethylene-responsive element binding protein	43.9449	88.0138	2.00054	1.75938e-05		10.2294	25.2219	2.45145	0.269477		10.2294	58.2068	5.64475	0.000255495		10.2294	29.5341	2.86892	0.0134218		10.2294	23.7025	2.30435	1		ATEBP,EBP,ERF72,RAP2.3	AT3G16770.1
Ciclev10021887m.g	PF01357 - Pollen allergen (Pollen_allerg_1) (1 of 29)	expansin A15	0.593751	1.2873	1.99971	0.392781		0.168676	1.88283	7.38	0.358106		0.168676	24.5373	91.6987	2.61725e-24		0.168676	10.2638	38.5736	1.74031e-06		0.168676	2.30672	8.95771	1		ATEXP15,ATEXPA15,ATHEXP ALPHA 1.3,EXP15,EXPA15	AT2G03090.1
Ciclev10022260m.g	PF14368 - Probable lipid transfer (LTP_2) (1 of 48)	Bifunctional inhibitor/lipid-transfer protein/seed storage 2S albumin superfamily protein	126.555	253.158	1.99959	0.0105738		171.774	696.981	4.05576	4.26691e-05		171.774	473.416	2.75502	0.0109739		171.774	349.335	2.03309	0.430955		171.774	158.807	0.924553	1			AT1G62790.1
Ciclev10018623m.g	PTHR24115:SF477 - KINESIN-LIKE PROTEIN-RELATED (1 of 2)	P-loop nucleoside triphosphate hydrolases superfamily protein with CH (Calponin Homology) domain	1.84705	3.78755	1.99663	0.0153536		0.972688	2.09602	2.04722	0.904195		0.972688	6.3093	5.97499	6.64669e-05		0.972688	1.04931	1.07143	1		0.972688	2.37249	2.30495	1			AT1G63640.1
Ciclev10003925m.g	1.3.1.3 - Delta(4)-3-oxosteroid 5-beta-reductase / Testosterone 5-beta-reductase (1 of 18)	NAD(P)-binding Rossmann-fold superfamily protein	1.54524	3.17389	1.98992	0.045172		4.1257	1.10193	0.284433	0.000319372		4.1257	1.29736	0.330682	0.0121698		4.1257	1.53971	0.388033	0.136106		4.1257	3.95443	0.959471	1		AWI31,VEP1	AT4G24220.1
Ciclev10006105m.g	PF00407 - Pathogenesis-related protein Bet v I family (Bet_v_1) (1 of 25)	MLP-like protein 423	212.895	423.199	1.98737	0.0102998		243.354	45.0964	0.185647	0.0260402		243.354	1154.11	4.741	3.65818e-06		243.354	1120.74	4.6039	0.00572292		243.354	210.643	0.865637	1		MLP423	AT1G24020.2
Ciclev10020423m.g	PTHR31683:SF28 - PECTATE LYASE 22-RELATED (1 of 1)	Pectin lyase-like superfamily protein	136.038	270.38	1.98681	0.0275422		184.521	179.294	0.971688	1		184.521	1439.3	7.79653	7.45167e-18		184.521	452.78	2.45302	0.00262671		184.521	425.249	2.3039	1			AT4G24780.2
Ciclev10024979m.g	PTHR30566:SF13 - MECHANOSENSITIVE ION CHANNEL PROTEIN 2, CHLOROPLASTIC (1 of 1)	MSCS-like 2	8.61626	17.1592	1.98011	0.000234406		9.00181	30.9908	3.4159	0.00196863		9.00181	34.7228	3.82592	0.000230166		9.00181	13.6076	1.50603	0.651553		9.00181	13.7505	1.52174	1		MSL2	AT5G10490.1
Ciclev10015157m.g	PTHR24343:SF136 - CBL-INTERACTING SERINE/THREONINE-PROTEIN KINASE 23 (1 of 1)	CBL-interacting protein kinase 23	130.713	257.836	1.97179	6.73145e-05		77.131	139.635	1.80932	0.749925		77.131	370.615	4.80008	1.29763e-08		77.131	200.438	2.5966	0.00177748		77.131	195.2	2.52877	1		ATCIPK23,CIPK23,LKS1,SnRK3.23	AT1G30270.1
Ciclev10003025m.g	PF12907 - Zinc-binding (zf-met2) (1 of 2)	Uncharacterised protein family SERF	48.2158	94.9104	1.96645	0.00136766		73.7336	178.443	2.41818	0.168661		73.7336	309.769	4.19686	7.36699e-05		73.7336	192.048	2.60245	0.587011		73.7336	61.6586	0.836457	1			AT2G23090.1
Ciclev10001901m.g	PTHR33334:SF2 - GENOMIC DNA, CHROMOSOME 3, P1 CLONE: MQC3 (1 of 1)		8.82674	17.4197	1.96261	0.000186805		67.757	35.1552	0.519551	0.00165668		67.757	15.1124	0.224183	0.000563305		67.757	21.8702	0.323773	9.11176e-05		67.757	56.9179	0.840265	1			AT3G12320.1
Ciclev10019426m.g	PTHR11654:SF59 - PROTEIN NRT1/ PTR FAMILY 2.10-RELATED (1 of 2)	Major facilitator superfamily protein	53.7688	105.273	1.95611	8.00079e-05		70.3015	210.822	2.99599	0.244208		70.3015	205.621	2.92211	0.305183		70.3015	330.531	4.69636	1.50859e-08		70.3015	179.407	2.54977	1			AT5G62680.1
Ciclev10021357m.g	PTHR11945:SF194 - AGAMOUS-LIKE MADS-BOX PROTEIN AGL3-RELATED (1 of 2)	K-box region and MADS-box transcription factor family protein	12.8005	25.0811	1.95195	0.0914734		26.8033	26.2269	0.978575	0.515587		26.8033	7.88672	0.296868	0.000183886		26.8033	8.76908	0.329665	0.000721914		26.8033	19.6678	0.734773	1		AGL2,SEP1	AT5G15800.1
Ciclev10011371m.g	K12261 - 2-hydroxyacyl-CoA lyase 1 (HACL1) (1 of 3)	Thiamine pyrophosphate dependent pyruvate decarboxylase family protein	10.4697	20.4587	1.94506	0.000286632		6.05622	19.3996	3.16747	0.0129236		6.05622	30.2312	4.92693	6.08315e-06		6.05622	20.2473	3.30516	0.000204621		6.05622	8.76334	1.43974	1			AT5G17380.1
Ciclev10015030m.g	K01188 - beta-glucosidase (E3.2.1.21) (1 of 16)	beta glucosidase 42	13.6596	26.6056	1.94087	0.00163064		12.878	11.5257	0.895794	0.257858		12.878	57.6644	4.45094	6.63808e-07		12.878	16.5032	1.27933	1		12.878	19.4765	1.50843	1		BGLU42	AT5G36890.1
Ciclev10032797m.g	PTHR35688:SF2 - NAD(P)-LINKED OXIDOREDUCTASE-LIKE PROTEIN (1 of 1)	NAD(P)-linked oxidoreductase superfamily protein	6.71164	13.037	1.92861	0.0246639		19.6469	4.44896	0.230363	2.67286e-06		19.6469	6.50651	0.334559	0.0171938		19.6469	5.74118	0.295802	0.0027283		19.6469	17.3457	0.883466	1			AT1G14345.1
Ciclev10014840m.g	PTHR21266:SF25 - PROTOCHLOROPHYLLIDE-DEPENDENT TRANSLOCON COMPONENT 52, CHLOROPLASTIC (1 of 2)	ACD1-like	11.8892	22.56	1.89003	0.000420949		69.1012	34.5021	0.500021	0.000102661		69.1012	13.5822	0.197717	3.00736e-09		69.1012	24.6706	0.357951	0.000305517		69.1012	65.9541	0.954522	1		ACD1-LIKE,PTC52,TIC55-IV	AT4G25650.1
Ciclev10024844m.g	2.7.11.1 - Non-specific serine/threonine protein kinase / Threonine-specific protein kinase (1 of 1276)	Protein kinase superfamily protein	5.30501	10.1025	1.8876	0.0147752		1.09511	5.0265	4.28957	0.439327		1.09511	6.10605	5.19288	0.000997039		1.09511	2.09201	1.83415	0.569074		1.09511	3.36471	2.89908	1			AT5G56890.1
Ciclev10000627m.g	PTHR21654:SF9 - TRIHELIX TRANSCRIPTION FACTOR GT-2 (1 of 1)	Duplicated homeodomain-like superfamily protein	12.202	23.0878	1.88489	0.000389128		6.77393	9.10596	1.33926	1		6.77393	22.2212	3.24723	0.00640734		6.77393	4.58124	0.681013	1		6.77393	18.1231	2.65105	1		AT-GT2,GT2	AT1G76890.2
Ciclev10000363m.g	PTHR10795//PTHR10795:SF388 - PROPROTEIN CONVERTASE SUBTILISIN/KEXIN // SUBFAMILY NOT NAMED (1 of 2)	Subtilase family protein	34.8516	65.734	1.88357	7.88308e-05		22.547	19.708	0.87464	0.28118		22.547	80.0926	3.54098	0.0502378		22.547	27.2005	1.20548	1		22.547	51.9257	2.29725	1		ARA12	AT5G67360.1
Ciclev10008114m.g	PTHR11206//PTHR11206:SF137 - MULTIDRUG RESISTANCE PROTEIN // SUBFAMILY NOT NAMED (1 of 1)	MATE efflux family protein	4.0766	7.75306	1.88025	0.2321		2.07959	30.4302	14.0073	1.31674e-14		2.07959	17.8045	8.21464	0.000955465		2.07959	26.7417	12.315	3.76711e-15		2.07959	4.41095	2.06963	1			AT5G52450.1
Ciclev10009891m.g	PF05553 - Cotton fibre expressed protein (DUF761) (1 of 30)		2.76884	5.2902	1.87888	0.0626055		5.2743	28.0853	5.24445	7.37473e-05		5.2743	10.3283	1.9404	1		5.2743	9.95852	1.8716	0.826236		5.2743	7.17447	1.35357	1			AT5G57510.1
Ciclev10008564m.g	PTHR11132:SF112 - GLUCOSE-6-PHOSPHATE/PHOSPHATE TRANSLOCATOR 1, CHLOROPLASTIC-RELATED (1 of 2)	glucose-6-phosphate/phosphate translocator 2	75.1246	140.747	1.87236	0.000765144		36.9645	68.8245	1.85958	0.464092		36.9645	120.825	3.26255	0.000845173		36.9645	96.6106	2.60925	0.00211617		36.9645	42.3118	1.14427	1		ATGPT2,GPT2	AT1G61800.1
Ciclev10013119m.g	PTHR33076:SF11 - BIFUNCTIONAL INHIBITOR/LIPID-TRANSFER PROTEIN/SEED STORAGE 2S ALBUMIN SUPERFAMILY PROTEIN-RELATED (1 of 4)	lipid transfer protein 4	680.12	1272.88	1.87143	3.3752e-05		2418.46	117.56	0.0486487	3.08966e-09		2418.46	1017.92	0.420921	0.132802		2418.46	1737.86	0.718592	0.95209		2418.46	1449.31	0.599287	1		LTP4	AT5G59310.1
Ciclev10007738m.g	PTHR11863:SF2 - PROTEIN ECERIFERUM 3 (1 of 1)	Fatty acid hydroxylase superfamily	40.7327	76.2519	1.86987	0.000278491		34.908	40.557	1.16136	0.761945		34.908	182.34	5.21138	1.80579e-09		34.908	64.7691	1.85298	0.11247		34.908	44.5405	1.27515	1		CER3,FLP1,WAX2,YRE	AT5G57800.1
Ciclev10022576m.g	PTHR31676:SF27 - F22D16.19 PROTEIN (1 of 2)	Protein of unknown function, DUF538	17.6416	33.0277	1.86723	0.0472013		29.2402	8.814	0.303815	0.00136996		29.2402	12.1852	0.418714	0.0120403		29.2402	30.5481	1.04458	1		29.2402	19.7446	0.67636	1			AT1G02816.1
Ciclev10004332m.g	PTHR10217:SF478 - POTASSIUM CHANNEL GORK-RELATED (1 of 3)	STELAR K+ outward rectifier	1.17963	2.28688	1.86529	0.044564		3.74818	1.84711	0.505981	0.0130916		3.74818	1.98935	0.542944	0.247254		3.74818	0.774835	0.227337	0.000362934		3.74818	3.75173	1.00092	1		SKOR	AT3G02850.1
Ciclev10019912m.g	2.4.1.271 - Crocetin glucosyltransferase / UGT75L6 (1 of 6)	UDP-glucosyl transferase 75B2	49.0016	91.3906	1.86329	0.000215417		42.7012	29.7809	0.698132	0.0128892		42.7012	163.138	3.81388	3.66031e-05		42.7012	85.2355	1.99377	0.120981		42.7012	82.0882	1.92023	1		UGT2,UGT75B2	AT1G05530.1
Ciclev10031652m.g	PTHR11132:SF88 - XYLULOSE 5-PHOSPHATE/PHOSPHATE TRANSLOCATOR, CHLOROPLASTIC (1 of 1)	Nucleotide/sugar transporter family protein	10.7453	20.0694	1.85974	0.00113128		9.41535	17.1511	1.81298	0.926788		9.41535	42.2219	4.44775	6.186e-05		9.41535	15.1581	1.60353	0.603567		9.41535	14.693	1.55465	1			AT5G17630.1
Ciclev10011628m.g	PF00668 - Condensation domain (Condensation) (1 of 1)		4.29268	8.05679	1.8569	0.00295449		4.59171	16.09	3.45075	0.00475865		4.59171	22.0508	4.72127	4.07267e-05		4.59171	10.6738	2.29635	0.0431552		4.59171	5.58547	1.21181	1			AT3G52610.1
Ciclev10005353m.g	PTHR33312:SF5 - MEMBRANE-ASSOCIATED KINASE REGULATOR 1-RELATED (1 of 1)		22.1902	41.2582	1.85544	0.000541271		48.5582	71.7997	1.47765	1		48.5582	46.3454	0.954525	0.412482		48.5582	13.9971	0.289717	1.25259e-05		48.5582	36.0842	0.743641	1			AT5G26230.1
Ciclev10025092m.g	PTHR23315:SF123 - ARMADILLO REPEAT ONLY 2 PROTEIN (1 of 1)	armadillo repeat only 2	1.75469	3.32575	1.84707	0.114687		1.22123	8.78824	6.72723	2.05462e-06		1.22123	4.9351	3.81091	0.10816		1.22123	1.56781	1.26231	1		1.22123	1.75441	1.40355	1		ARO2	AT5G66200.1
Ciclev10001467m.g	PTHR21562:SF4 - PECTINACETYLESTERASE FAMILY PROTEIN (1 of 4)	Pectinacetylesterase family protein	5.50706	10.2508	1.84602	0.0163285		4.31162	25.1949	5.7337	0.000261449		4.31162	16.607	3.78705	0.00798562		4.31162	14.5361	3.31763	0.00108193		4.31162	7.34574	1.68776	1			AT4G19420.1
Ciclev10002714m.g	PF04398 - Protein of unknown function, DUF538 (DUF538) (1 of 21)	Protein of unknown function, DUF538	383.653	706.02	1.84004	0.000105473		624.332	181.544	0.290896	6.71998e-05		624.332	461.987	0.740012	0.40601		624.332	659.957	1.05705	1		624.332	380.615	0.609699	1			AT1G09310.1
Ciclev10025137m.g	PTHR31618:SF7 - MECHANOSENSITIVE ION CHANNEL PROTEIN 4-RELATED (1 of 4)	mechanosensitive channel of small conductance-like 10	0.303319	0.641785	1.8392	0.195242		0.0924062	3.60314	19.2465	3.19266e-07		0.0924062	0.142083	1.25819	1		0.0924062	0.0394269	0.724649	1		0.0924062	0.0193602	0.620356	1		ATMSL10,MSL10	AT5G12080.3
Ciclev10007637m.g	K15377 - solute carrier family 44 (choline transporter-like protein), member 2/4/5 (SLC44A2_4_5) (1 of 1)	Plasma-membrane choline transporter family protein	3.24314	6.01605	1.82944	0.000989331		0.798531	0.341971	0.491882	0.198836		0.798531	2.62992	3.03821	0.257715		0.798531	1.48831	1.76768	0.760782		0.798531	1.07806	1.3111	1			AT3G15380.1
Ciclev10001414m.g	1.3.1.3 - Delta(4)-3-oxosteroid 5-beta-reductase / Testosterone 5-beta-reductase (1 of 18)	NAD(P)-binding Rossmann-fold superfamily protein	6.03908	11.1234	1.82819	0.005454		6.91786	0.108595	0.0297235	9.77747e-08		6.91786	0.513258	0.0873853	0.000247334		6.91786	1.15978	0.179511	0.000679509		6.91786	2.41428	0.358269	1		AWI31,VEP1	AT4G24220.1
Ciclev10001564m.g	KOG2966 - Uncharacterized conserved protein (1 of 3)	Protein of unknown function (DUF607)	10.1944	18.693	1.82556	0.0023731		7.43725	150.8	20.0206	2.75358e-29		7.43725	21.6916	2.89118	0.00175638		7.43725	8.67321	1.16398	1		7.43725	12.2985	1.64496	1			AT2G23790.1
Ciclev10010887m.g	PTHR23185:SF0 - PROTEIN VIRILIZER HOMOLOG (1 of 1)	embryo defective 2016	1.12483	2.12026	1.81271	0.51329		0.519476	3.69523	6.12651	0.21176		0.519476	4.41856	7.29417	8.10927e-07		0.519476	0.513421	0.990225	1		0.519476	1.31797	2.28898	1		EMB2016	AT3G05680.1
Ciclev10016393m.g	PTHR10174//PTHR10174:SF121 - RETINALDEHYDE BINDING PROTEIN-RELATED // SUBFAMILY NOT NAMED (1 of 1)	Sec14p-like phosphatidylinositol transfer family protein	23.5575	42.568	1.80357	0.000147193		15.7191	64.4087	4.0779	0.00484023		15.7191	27.9639	1.77405	0.511854		15.7191	47.6527	3.01867	0.000441264		15.7191	17.8732	1.13617	1			AT1G14820.3
Ciclev10029161m.g	K12881 - THO complex subunit 4 (THOC4, ALY) (1 of 4)	Unknown	0.14943	0.346686	1.79082	0.928359		0.0544038	5.85385	38.5603	3.21767e-11		0.0544038	1.83195	12.5123	0.0102552		0.0544038	0.228988	2.1307	1		0.0544038	0.2806	2.46497	1
Ciclev10032716m.g	3.4.19.3 - Pyroglutamyl-peptidase I / Pyrrolidone-carboxylate peptidase (1 of 2)	Peptidase C15, pyroglutamyl peptidase I-like	107.387	191.062	1.77846	0.000757089		218.721	66.1108	0.30258	3.98567e-05		218.721	100.631	0.460337	0.0630662		218.721	245.049	1.12032	1		218.721	218.458	0.998801	1			AT1G23440.1
Ciclev10020377m.g	K13066 - caffeic acid 3-O-methyltransferase (E2.1.1.68, COMT) (1 of 43)	O-methyltransferase 1	8.93537	15.9501	1.77636	0.00532122		16.3166	3.47858	0.217986	2.05473e-08		16.3166	7.97181	0.491687	0.0224225		16.3166	12.0367	0.739294	0.830688		16.3166	13.2253	0.811698	1		ATOMT1,OMT1	AT5G54160.1
Ciclev10001646m.g	K14168 - cytoplasmic tRNA 2-thiolation protein 1 (CTU1, NCS6) (1 of 1)		22.0881	38.9602	1.76042	0.000603103		6.82592	16.1212	2.3421	0.134775		6.82592	51.9603	7.51674	8.81777e-12		6.82592	20.746	3.00986	0.000696719		6.82592	27.7444	4.02032	0.782899			AT1G78110.1
Ciclev10004335m.g	PTHR10799:SF640 - NUCLEAR PROTEIN STH1/NPS1 (1 of 1)	Homeotic gene regulator	1.83153	3.29307	1.75667	0.490624		0.727226	5.44451	6.70253	0.397907		0.727226	6.78832	8.327	0.00049228		0.727226	0.807849	1.09746	1		0.727226	2.63465	3.30581	1		ATCHR12	AT3G06010.1
Ciclev10026858m.g	PF03242 - Late embryogenesis abundant protein (LEA_3) (1 of 7)		0.625055	1.17131	1.75339	0.633717		22.7479	0	0.00437678	7.01166e-17		22.7479	1.12792	0.0537432	7.07209e-09		22.7479	3.06473	0.138513	1.45516e-05		22.7479	15.8712	0.699025	1			AT1G30260.1
Ciclev10001913m.g	1.23.1.4 - (-)-lariciresinol reductase / Pinoresinol/lariciresinol reductase (1 of 1)	pinoresinol reductase 1	10.0483	17.5986	1.74399	0.0193769		20.9407	1.25411	0.0643567	2.20774e-07		20.9407	3.65264	0.178351	0.00805772		20.9407	8.46254	0.406951	0.0510011		20.9407	10.8669	0.521224	1		ATPRR1,PRR1	AT1G32100.1
Ciclev10019949m.g	PTHR31089:SF4 - CYCLIC DOF FACTOR 2-RELATED (1 of 4)	cycling DOF factor 3	1.77462	3.16661	1.74254	0.276716		11.6578	3.31533	0.290474	2.16134e-06		11.6578	2.36352	0.209523	0.000776817		11.6578	2.52938	0.223629	3.43328e-05		11.6578	11.5814	0.993506	1		CDF3	AT3G47500.1
Ciclev10000751m.g	PTHR11206:SF92 - MATE EFFLUX FAMILY PROTEIN (1 of 1)	MATE efflux family protein	0.160594	0.352955	1.73816	0.797786		0.393815	23.3677	47.5232	4.66247e-07		0.393815	2.28758	4.83497	0.245275		0.393815	0.419812	1.05265	1		0.393815	0.275098	0.759592	1		ZF14	AT1G58340.1
Ciclev10026991m.g	PTHR31631:SF0 - KINASE INTERACTING (KIP1-LIKE) FAMILY PROTEIN (1 of 1)	Kinase interacting (KIP1-like) family protein	0.394117	0.758149	1.73673	0.381954		0.107438	1.78073	9.06643	0.390968		0.107438	9.71903	47.3347	1.83673e-23		0.107438	0.585001	3.30219	0.220505		0.107438	1.364	7.0575	1			AT2G22560.1
Ciclev10006102m.g	PF00407 - Pathogenesis-related protein Bet v I family (Bet_v_1) (1 of 25)	MLP-like protein 423	3.47357	6.09814	1.73444	0.296889		1.65237	0	0.0570655	0.000892885		1.65237	2.28287	1.3598	1		1.65237	5.54158	3.21939	0.0894743		1.65237	1.28136	0.788281	1		MLP423	AT1G24020.2
Ciclev10023877m.g	PF07883 - Cupin domain (Cupin_2) (1 of 44)	RmlC-like cupins superfamily protein	0	0.0725779	1.72578	0.388413		0	5.96761	60.6761	7.33474e-05		0	0	1	1		0	0	1	1		0	0	1	1			AT1G18980.1
Ciclev10001422m.g	1.3.1.3 - Delta(4)-3-oxosteroid 5-beta-reductase / Testosterone 5-beta-reductase (1 of 18)	NAD(P)-binding Rossmann-fold superfamily protein	6.69932	11.6245	1.72436	0.0104012		16.2121	3.71401	0.233815	1.09228e-06		16.2121	2.53509	0.161543	5.28676e-06		16.2121	6.14983	0.383141	0.0109357		16.2121	14.0261	0.865993	1		AWI31,VEP1	AT4G24220.1
Ciclev10011616m.g	K12261 - 2-hydroxyacyl-CoA lyase 1 (HACL1) (1 of 3)	Thiamine pyrophosphate dependent pyruvate decarboxylase family protein	11.0546	19.1179	1.72286	0.00362128		5.91006	20.4372	3.41715	0.0241396		5.91006	27.1162	4.52844	0.000839187		5.91006	14.3179	2.39896	0.835506		5.91006	6.98583	1.179	1			AT5G17380.1
Ciclev10020016m.g	2.4.2.18 - Anthranilate phosphoribosyltransferase / Phosphoribosyl-anthranilate pyrophosphorylase (1 of 1)	tryptophan biosynthesis 1	267.087	459.262	1.71925	0.000294394		92.9451	95.8194	1.03089	0.340553		92.9451	310.744	3.34079	0.00893673		92.9451	314.681	3.3831	0.00433118		92.9451	110.542	1.18913	1		pat1,TRP1	AT5G17990.1
Ciclev10023379m.g	PTHR22814:SF49 - HEAVY METAL ASSOCIATED DOMAIN-CONTAINING PROTEIN (1 of 1)	Heavy metal transport/detoxification superfamily protein	0.820583	1.48019	1.71651	0.394212		2.83666	9.59025	3.29976	0.0429396		2.83666	31.979	10.9237	7.21963e-05		2.83666	18.1484	6.214	2.34792e-06		2.83666	1.38341	0.505136	1			AT4G27590.1
Ciclev10009779m.g	PTHR33021:SF55 - BLUE COPPER PROTEIN (1 of 4)	blue-copper-binding protein	3.08438	5.36534	1.7163	0.4852		39.8799	40.1814	1.00754	0.77396		39.8799	10.4453	0.263766	0.000147848		39.8799	11.6258	0.293292	0.000166101		39.8799	17.8299	0.448473	0.716811		ATBCB,BCB,SAG14	AT5G20230.1
Ciclev10028908m.g	PTHR10641:SF588 - TRANSCRIPTION REPRESSOR MYB4 (1 of 1)	myb domain protein 4	13.0979	22.5489	1.7161	0.0320826		22.4792	3.53798	0.161121	1.31768e-06		22.4792	38.1993	1.69622	0.57631		22.4792	16.0553	0.715495	0.874185		22.4792	21.9871	0.978207	1		ATMYB4,MYB4	AT4G38620.1
Ciclev10012678m.g	PTHR31415:SF4 - HARPIN-INDUCED PROTEIN-LIKE-RELATED (1 of 1)	Late embryogenesis abundant (LEA) hydroxyproline-rich glycoprotein family	42.9109	73.607	1.71368	0.00541477		33.5838	206.214	6.12503	8.58153e-10		33.5838	93.4813	2.77823	0.0640468		33.5838	46.0212	1.36924	0.938039		33.5838	62.3518	1.85406	1		ATNHL10,NHL10,YLS9	AT2G35980.1
Ciclev10007313m.g	1.5.1.8 - Saccharopine dehydrogenase (NADP(+), L-lysine-forming) / Lysine-ketoglutarate reductase (1 of 2)	lysine-ketoglutarate reductase/saccharopine dehydrogenase bifunctional enzyme	14.6033	25.0239	1.70873	0.00125031		5.74884	60.0465	10.2835	1.09557e-12		5.74884	71.9221	12.3139	7.87097e-24		5.74884	11.7959	2.03389	0.103621		5.74884	12.938	2.22916	1		LKR,LKR/SDH,SDH	AT4G33150.1
Ciclev10005652m.g	PTHR33177:SF6 - F3O9.30 (1 of 1)		9.90299	16.9862	1.70811	0.0136157		11.9318	20.1083	1.67957	0.836011		11.9318	46.2146	3.84934	0.000934001		11.9318	19.5912	1.63659	0.640941		11.9318	11.9764	1.0037	1			AT1G79160.1
Ciclev10005219m.g	PTHR10809:SF59 - VESICLE-ASSOCIATED PROTEIN 2-2 (1 of 2)	vamp/synaptobrevin-associated protein 27-2	8.95472	15.3606	1.70746	0.00162133		5.53658	1.58044	0.298131	8.95257e-05		5.53658	9.97807	1.78798	0.711852		5.53658	6.60161	1.18895	1		5.53658	4.94492	0.895031	1		VAP27-2	AT1G08820.2
Ciclev10014723m.g	PTHR22912//PTHR22912:SF140 - DISULFIDE OXIDOREDUCTASE // SUBFAMILY NOT NAMED (1 of 1)	NAD(P)H dehydrogenase B2	21.2485	36.2671	1.7035	0.0017147		12.0602	61.9156	5.09988	2.37204e-07		12.0602	66.0747	5.44191	4.41494e-05		12.0602	29.5324	2.43684	0.033133		12.0602	25.0101	2.06494	1		NDB2	AT4G05020.1
Ciclev10000652m.g	PTHR31288:SF7 - GROWTH REGULATOR-RELATED PROTEIN-RELATED (1 of 1)	O-fucosyltransferase family protein	0.538628	0.987751	1.70326	0.506762		0.100295	3.59155	18.4306	5.70711e-07		0.100295	5.04775	25.7009	1.37504e-09		0.100295	0.761702	4.30217	0.379768		0.100295	0.678706	3.8878	1			AT1G38131.1
Ciclev10010036m.g	K02922 - large subunit ribosomal protein L37e (RP-L37e, RPL37) (1 of 4)		3265.8	5560.71	1.70269	0.0363154		3762.23	1341.97	0.356713	2.71031e-05		3762.23	9577.45	2.54564	0.00330258		3762.23	13429.9	3.5696	0.00116528		3762.23	7001.54	1.86099	1
Ciclev10009640m.g	PTHR33124:SF5 - BHLH TRANSCRIPTION FACTOR (1 of 1)	sequence-specific DNA binding transcription factors	42.549	72.278	1.69706	0.00124074		39.2163	9.75404	0.250635	5.91312e-07		39.2163	374.504	9.52797	7.31211e-12		39.2163	206.572	5.25664	1.57274e-05		39.2163	77.2847	1.96826	1			AT4G30410.2
Ciclev10025618m.g	2.7.11.1 - Non-specific serine/threonine protein kinase / Threonine-specific protein kinase (1 of 1276)	Protein kinase superfamily protein	5.14745	8.80179	1.6964	0.0114283		6.33247	2.52025	0.407348	0.00375992		6.33247	29.4622	4.59577	0.000146461		6.33247	24.7349	3.86087	0.0359872		6.33247	6.74388	1.06396	1			AT1G80640.1
Ciclev10030645m.g	PTHR33923:SF2 - CALMODULIN-BINDING PROTEIN-LIKE PROTEIN (1 of 1)	Plant calmodulin-binding protein-related	20.9579	35.5956	1.69511	0.00139286		10.338	15.0992	1.45615	1		10.338	45.2922	4.34875	7.27335e-06		10.338	19.3536	1.86373	0.244176		10.338	19.602	1.88754	1			AT2G38800.1
Ciclev10014071m.g	PTHR24423:SF363 - HISTIDINE KINASE 2 (1 of 1)		2.06466	3.56164	1.69156	0.480186		0.698936	3.63663	4.67701	0.117317		0.698936	6.08748	7.74465	2.13877e-05		0.698936	0.976442	1.34734	1		0.698936	2.89209	3.74509	1			AT5G22450.1
Ciclev10011434m.g	2.5.1.48 - Cystathionine gamma-synthase / O-succinylhomoserine synthetase (1 of 1)	Pyridoxal phosphate (PLP)-dependent transferases superfamily protein	233.588	394.646	1.6892	0.000569956		288.454	903.343	3.13093	0.000450893		288.454	907.889	3.14668	0.000522391		288.454	770.998	2.67228	0.000770505		288.454	346.265	1.20034	1		ATCYS1,CGS,CGS1,MTO1	AT3G01120.1
Ciclev10006030m.g	PTHR15371:SF1 - OUTER ENVELOPE PORE PROTEIN 16-2, CHLOROPLASTIC (1 of 1)	Mitochondrial import inner membrane translocase subunit Tim17/Tim22/Tim23 family protein	0.066434	0.180987	1.68828	0.707706		0.0504858	14.9279	99.8626	1.7725e-22		0.0504858	1.15447	8.33611	0.156675		0.0504858	0.121581	1.47244	1		0.0504858	0.119403	1.45796	1		ATOEP16-2,ATOEP16-S	AT4G16160.2
Ciclev10028422m.g	PTHR11926:SF102 - GLUCOSYLTRANSFERASE-LIKE PROTEIN-RELATED (1 of 7)	UDP-glucosyl transferase 76E11	6.17458	10.4671	1.68411	0.0519679		12.2024	9.41826	0.77369	0.17734		12.2024	72.6412	5.91275	7.42943e-09		12.2024	28.4811	2.32321	0.00503619		12.2024	22.5964	1.84487	1		UGT76E11	AT3G46670.1
Ciclev10030661m.g	3.2.1.141 - 4-alpha-D-((1->4)-alpha-D-glucano)trehalose trehalohydrolase / Maltooligosyl trehalose trehalohydrolase (1 of 2)	alpha-amylase-like 3	27.04	45.5808	1.68316	0.0014229		14.4052	54.9546	3.79551	0.0228546		14.4052	85.1314	5.87592	3.81944e-10		14.4052	32.5117	2.24828	0.0227579		14.4052	38.4857	2.66013	1		AMY3,ATAMY3	AT1G69830.1
Ciclev10010996m.g	PTHR23083:SF420 - ETO1-LIKE PROTEIN 2-RELATED (1 of 1)	tetratricopeptide repeat (TPR)-containing protein	4.28964	7.25693	1.67598	0.0174832		2.74606	14.1041	4.99079	2.80061e-05		2.74606	13.9717	4.94428	2.42842e-05		2.74606	6.37011	2.27336	0.0626145		2.74606	6.63391	2.36605	1		ATEOL1,ETO1	AT3G51770.2
Ciclev10031329m.g	PTHR31561:SF5 - 3-KETOACYL-COA SYNTHASE 5-RELATED (1 of 1)	3-ketoacyl-CoA synthase 6	66.5298	111.503	1.67498	0.118085		120.004	23.2181	0.194149	6.32437e-15		120.004	64.5456	0.538246	0.00524289		120.004	64.4725	0.537638	0.0781828		120.004	75.4889	0.629361	1		CER6,CUT1,G2,KCS6,POP1	AT1G68530.1
Ciclev10015356m.g	2.6.1.80 - Nicotianamine aminotransferase / Nicotianamine transaminase (1 of 2)	Tyrosine transaminase family protein	23.9063	40.0644	1.67308	0.0194707		79.657	25.1152	0.31615	2.01218e-07		79.657	45.9382	0.577231	0.0139959		79.657	25.8206	0.324995	7.49868e-05		79.657	50.8304	0.63857	1			AT5G36160.1
Ciclev10029311m.g	PTHR24072:SF171 - RAC-LIKE GTP-BINDING PROTEIN ARAC4-RELATED (1 of 2)	RAC-like 3	35.4049	59.2483	1.67155	0.00302666		35.2729	82.5787	2.33734	0.162802		35.2729	245.51	6.94346	1.44191e-11		35.2729	115.318	3.26289	0.0486241		35.2729	54.0598	1.53111	1		ARAC3,ATROP6,RAC3,RHO1PS,ROP6	AT4G35020.3
Ciclev10013610m.g	3.4.17.20 - Carboxypeptidase U / Thrombin-activatable fibrinolysis inhibitor (1 of 1)	proteolysis 6	2.33644	3.96122	1.66687	0.445193		1.2451	7.41461	5.58665	0.0187722		1.2451	6.57979	4.96601	3.08025e-05		1.2451	1.30268	1.04281	1		1.2451	1.65743	1.30654	1		PRT6	AT5G02310.1
Ciclev10031727m.g	PTHR13832//PTHR13832:SF241 - PROTEIN PHOSPHATASE 2C // SUBFAMILY NOT NAMED (1 of 1)	poltergeist like 1	2.15259	3.65274	1.66597	0.287396		0.852477	12.0631	12.77	5.01193e-05		0.852477	9.55756	10.1394	3.49984e-05		0.852477	2.37945	2.60316	0.52597		0.852477	2.2408	2.45759	1		PLL1	AT2G35350.1
Ciclev10026139m.g	PTHR31048:SF11 - PATHOGENESIS-RELATED THAUMATIN FAMILY PROTEIN (1 of 1)	Pathogenesis-related thaumatin superfamily protein	1.84897	3.13468	1.65969	0.228354		0.651084	4.61412	6.27642	0.147387		0.651084	11.8382	15.8946	1.59501e-08		0.651084	5.46194	7.40521	6.06223e-05		0.651084	2.80064	3.86193	0.946472			AT4G38660.1
Ciclev10008366m.g	PTHR31319:SF14 - ZINC FINGER PROTEIN CONSTANS-LIKE 5 (1 of 1)	CONSTANS-like 5	14.5621	24.2074	1.65783	0.0127458		96.6648	37.323	0.386741	4.74651e-06		96.6648	25.9157	0.268855	1.50814e-07		96.6648	48.558	0.502848	0.0405005		96.6648	77.5535	0.802497	1		ATCOL5,COL5	AT5G57660.1
Ciclev10033033m.g	PTHR13581 - MRG-BINDING PROTEIN (1 of 1)		0.411494	0.747404	1.65672	0.768305		0.253526	7.62931	21.8635	6.71998e-05		0.253526	8.26821	23.6707	0.0879688		0.253526	0.654879	2.13529	1		0.253526	0.268172	1.04143	1
Ciclev10033239m.g	PTHR22814:SF60 - HEAVY METAL TRANSPORT/DETOXIFICATION SUPERFAMILY PROTEIN (1 of 1)		24.4287	40.4999	1.6552	0.247054		42.4994	10.7854	0.255529	5.85748e-07		42.4994	17.4304	0.411517	0.0036004		42.4994	35.0314	0.82469	1		42.4994	45.1316	1.06179	1
Ciclev10008677m.g	PTHR20855:SF47 - EXPRESSED PROTEIN (1 of 1)	heptahelical transmembrane protein2	10.3002	17.1133	1.65509	0.186616		7.98384	8.17918	1.02416	0.844526		7.98384	46.1124	5.71664	1.41905e-07		7.98384	8.74231	1.09382	1		7.98384	9.8292	1.22828	1		HHP2	AT4G30850.1
Ciclev10028741m.g	PTHR11040:SF26 - ZINC TRANSPORTER 6, CHLOROPLASTIC (1 of 1)	ZIP metal ion transporter family	18.8445	31.2342	1.654	0.00312464		30.3888	8.32332	0.276276	0.00147615		30.3888	15.732	0.519272	0.316722		30.3888	21.5753	0.710927	0.768214		30.3888	31.2554	1.02843	1		ATZIP6,ZIP6	AT2G30080.1
Ciclev10002276m.g	PTHR10791:SF44 - BIDIRECTIONAL SUGAR TRANSPORTER SWEET1 (1 of 1)	Nodulin MtN3 family protein	3.63077	6.05113	1.64876	0.0574624		3.36758	30.0528	8.69564	7.65967e-07		3.36758	2.97928	0.88802	1		3.36758	3.49502	1.03675	1		3.36758	1.46116	0.450216	1			AT1G21460.1
Ciclev10019580m.g	K14270 - aminotransferase (ACS10_12) (1 of 2)	ACC synthase 10	2.24811	3.76527	1.64612	0.310464		8.68662	8.70317	1.00188	0.469707		8.68662	1.15991	0.14339	1.38602e-08		8.68662	1.1743	0.145027	4.55624e-08		8.68662	3.63252	0.424796	0.96975		ACS10	AT1G62960.1
Ciclev10028770m.g	PTHR11732//PTHR11732:SF226 - ALDO/KETO REDUCTASE // SUBFAMILY NOT NAMED (1 of 7)	NAD(P)-linked oxidoreductase superfamily protein	39.3612	64.7254	1.64276	0.0107997		141.498	22.3753	0.158725	7.63146e-12		141.498	77.3984	0.547312	0.019286		141.498	82.0302	0.580022	0.207081		141.498	144.192	1.01902	1			AT1G60730.1
Ciclev10012455m.g	KOG0725 - Reductases with broad range of substrate specificities (1 of 48)	NAD(P)-binding Rossmann-fold superfamily protein	149.026	244.732	1.64178	0.000869559		90.4171	86.085	0.95214	0.940832		90.4171	238.001	2.63046	0.0112361		90.4171	302.632	3.34447	1.27649e-05		90.4171	124.816	1.38003	1			AT2G47140.1
Ciclev10017099m.g	PF04398 - Protein of unknown function, DUF538 (DUF538) (1 of 21)	Protein of unknown function, DUF538	88.0576	144.623	1.64164	0.0319067		16.4539	21.6323	1.31282	1		16.4539	113.401	6.85643	1.27687e-09		16.4539	124.105	7.50307	0.0488907		16.4539	30.064	1.82216	1			AT5G46230.1
Ciclev10005563m.g	PTHR12725//PTHR12725:SF60 - HALOACID DEHALOGENASE-LIKE HYDROLASE // SUBFAMILY NOT NAMED (1 of 1)	Haloacid dehalogenase-like hydrolase (HAD) superfamily protein	42.9003	70.2648	1.63638	0.00421976		250.759	38.0971	0.152265	5.3829e-13		250.759	31.4459	0.125751	3.3171e-09		250.759	47.2765	0.188857	2.39667e-10		250.759	179.112	0.714393	1			AT2G41250.1
Ciclev10005766m.g	PTHR11772:SF18 - ALUMINUM INDUCED PROTEIN WITH YGL AND LRDR MOTIFS (1 of 1)	Aluminium induced protein with YGL and LRDR motifs	559.834	914.888	1.6341	0.00134242		1111.36	126.179	0.113615	4.00713e-09		1111.36	546.401	0.491697	0.0756305		1111.36	710.175	0.639048	0.326187		1111.36	700.374	0.63023	1		AILP1,ATAILP1	AT5G19140.1
Ciclev10015688m.g	PTHR31719:SF9 - ATNAC2-RELATED (1 of 2)	NAC domain containing protein 25	4.95313	8.12536	1.62778	0.37966		5.21435	9.65879	1.83631	0.619689		5.21435	24.811	4.6875	0.00037353		5.21435	6.59419	1.25964	1		5.21435	9.80737	1.86427	1		anac025,NAC025	AT1G61110.1
Ciclev10003382m.g	5.4.99.27 - tRNA pseudouridine(13) synthase / tRNA Psi(13) synthase (1 of 1)	Pseudouridine synthase family protein	8.37315	13.6269	1.62005	0.208754		3.27665	17.6294	5.25057	0.135203		3.27665	30.2235	8.98035	5.6747e-11		3.27665	7.84891	2.35408	0.840975		3.27665	8.98686	2.69109	1			AT3G04820.1
Ciclev10018446m.g	PTHR10799//PTHR10799:SF698 - SWI/SNF-RELATED MATRIX-ASSOCIATED ACTIN-DEPENDENT REGULATOR OF CHROMATIN SUBFAMILY-RELATED // SUBFAMILY NOT NAMED (1 of 1)	Helicase/SANT-associated, DNA binding protein	1.04371	1.74826	1.61602	0.75743		0.421768	2.49598	4.97536	0.490293		0.421768	4.36008	8.54801	4.75461e-08		0.421768	0.420874	0.998286	1		0.421768	1.58018	3.22017	1			AT3G24870.1
Ciclev10025411m.g	K14085 - aldehyde dehydrogenase family 7 member A1 (ALDH7A1) (1 of 1)	aldehyde dehydrogenase 7B4	80.1243	128.65	1.60488	0.00374628		73.5938	212.595	2.88619	0.00649694		73.5938	236.968	3.21693	0.000770291		73.5938	118.258	1.60608	0.399167		73.5938	101.134	1.37371	1		ALDH7B4	AT1G54100.2
Ciclev10015309m.g	PTHR31147:SF10 - N-HYDROXYCINNAMOYL/BENZOYLTRANSFERASE, PUTATIVE-RELATED (1 of 1)	HXXXD-type acyl-transferase family protein	13.4396	21.611	1.60351	0.0731812		3.61879	20.4988	5.5391	3.84512e-05		3.61879	15.1047	4.08861	0.011262		3.61879	14.8684	4.02507	9.96948e-05		3.61879	11.054	2.99937	1			AT1G28680.1
Ciclev10031308m.g	K03834 - tyrosine-specific transport protein (tyrP) (1 of 2)	Tryptophan/tyrosine permease	11.5304	18.5388	1.6026	0.00544564		9.51937	0.507337	0.0631369	0.000753375		9.51937	3.1673	0.339659	0.135475		9.51937	7.06593	0.744949	0.918532		9.51937	6.51329	0.687498	1			AT5G19500.1
Ciclev10000358m.g	PTHR27001:SF44 - ADENINE NUCLEOTIDE ALPHA HYDROLASES-DOMAIN CONTAINING PROTEIN KINASE (1 of 1)	Protein kinase protein with adenine nucleotide alpha hydrolases-like domain	5.61437	9.05683	1.60242	0.0214838		3.74729	11.8212	3.09861	0.00996113		3.74729	38.8187	10.1159	4.47872e-17		3.74729	9.47898	2.4898	0.014117		3.74729	8.68465	2.28333	1			AT1G77280.1
Ciclev10004120m.g	1.4.1.14 - Glutamate synthase (NADH) / NADH-glutamate synthase (1 of 1)	NADH-dependent glutamate synthase 1	8.08084	12.9857	1.59956	0.834722		7.75751	15.6971	2.01045	0.718224		7.75751	39.7675	5.07381	2.13339e-08		7.75751	7.25544	0.936104	1		7.75751	20.6031	2.63481	1		GLT1	AT5G53460.2
Ciclev10006188m.g	PTHR22814:SF140 - HEAVY METAL TRANSPORT/DETOXIFICATION SUPERFAMILY PROTEIN (1 of 1)		6.88361	11.0539	1.59716	0.353154		33.6798	0	0.00296035	2.66755e-29		33.6798	3.66879	0.111569	2.58697e-10		33.6798	45.2407	1.34224	0.874185		33.6798	4.23729	0.128399	0.000552588
Ciclev10032884m.g	PTHR10634:SF22 - ZINC FINGER A20 AND AN1 DOMAIN-CONTAINING STRESS-ASSOCIATED PROTEIN 5 (1 of 1)		22.2171	35.5084	1.59556	0.0718299		66.6616	17.9681	0.270637	1.7738e-06		66.6616	21.1786	0.318725	0.00989465		66.6616	45.2439	0.679191	0.505663		66.6616	43.8509	0.658326	1			AT2G42975.1
Ciclev10031731m.g	PTHR10992:SF879 - PHEOPHYTINASE, CHLOROPLASTIC (1 of 1)	pheophytinase	81.0177	129.288	1.59507	0.0221299		84.2316	170.031	2.01741	0.296238		84.2316	411.911	4.88561	4.73455e-09		84.2316	140.041	1.66178	0.302254		84.2316	129.153	1.53268	1		CRN1,PPH	AT5G13800.1
Ciclev10015055m.g	PTHR11079:SF79 - RNA PSEUDOURIDINE SYNTHASE 6, CHLOROPLASTIC (1 of 1)	Pseudouridine synthase family protein	4.15092	6.66932	1.59243	0.0519409		3.6239	9.02568	2.45057	0.125089		3.6239	21.3088	5.74903	1.08703e-06		3.6239	10.3242	2.79926	0.0134314		3.6239	5.50081	1.50402	1			AT4G21770.1
Ciclev10018781m.g	PTHR24361//PTHR24361:SF253 - MITOGEN-ACTIVATED KINASE KINASE KINASE // SUBFAMILY NOT NAMED (1 of 3)	Protein kinase superfamily protein	3.70837	5.9632	1.59207	0.263413		2.71022	5.62863	2.0385	0.608967		2.71022	11.5956	4.16181	0.000541646		2.71022	3.55644	1.30112	1		2.71022	5.23068	1.89689	1		EMB71,MAPKKK4,YDA	AT1G63700.1
Ciclev10019000m.g	PTHR13301:SF51 - CELLULOSE SYNTHASE-LIKE PROTEIN G1-RELATED (1 of 2)	cellulose synthase like G3	18.9161	30.106	1.58844	0.0153862		31.4552	116.21	3.68592	4.49397e-05		31.4552	104.187	3.30492	0.000488914		31.4552	55.1065	1.74952	0.186051		31.4552	48.7873	1.54926	1		ATCSLG3,CSLG3	AT4G23990.1
Ciclev10028626m.g	PF01344 - Kelch motif (Kelch_1) (1 of 29)	Galactose oxidase/kelch repeat superfamily protein	27.4885	43.7155	1.58818	0.00315458		19.6897	66.7889	3.37999	0.000926897		19.6897	55.5275	2.81094	0.0225108		19.6897	40.094	2.03106	0.0686254		19.6897	26.3475	1.33643	1			AT5G60570.1
Ciclev10014972m.g	K01466 - allantoinase (allB) (1 of 1)	allantoinase	61.8509	98.2554	1.58763	0.0501682		85.3279	3.13186	0.0378315	7.02919e-15		85.3279	83.6497	0.980355	0.481792		85.3279	61.8464	0.725131	0.648648		85.3279	74.9303	0.878288	1		ALN,ATALN	AT4G04955.1
Ciclev10016477m.g	PTHR24326:SF114 - HOMEOBOX-LEUCINE ZIPPER PROTEIN ATHB-17-RELATED (1 of 1)	homeobox-leucine zipper protein 17	1.49329	2.42776	1.58651	0.341287		5.26764	0.826369	0.172584	0.00107188		5.26764	2.07384	0.404989	0.229996		5.26764	2.1549	0.420092	0.281846		5.26764	6.46035	1.2222	1		ATHB-17,ATHB17,HB17	AT2G01430.1
Ciclev10021980m.g	PTHR31832:SF8 - B-BOX TYPE ZINC FINGER-CONTAINING PROTEIN-RELATED (1 of 1)	salt tolerance homologue	23.2685	36.9694	1.5863	0.00902719		116.395	68.7081	0.590651	0.0113959		116.395	38.7583	0.333561	2.35315e-05		116.395	58.1162	0.499729	0.0359295		116.395	68.7928	0.591377	1		STH	AT2G31380.1
Ciclev10007458m.g	K18469 - TBC1 domain family member 5 (TBC1D5) (1 of 1)	Ypt/Rab-GAP domain of gyp1p superfamily protein	15.9142	25.1903	1.57925	0.00962953		4.92328	35.0786	7.00312	0.00611914		4.92328	35.3276	7.05267	3.90698e-10		4.92328	19.8967	3.98081	0.000360859		4.92328	17.697	3.54289	1			AT4G29950.1
Ciclev10017138m.g	PTHR11527:SF97 - 15.4 KDA CLASS V HEAT SHOCK PROTEIN (1 of 1)	HSP20-like chaperones superfamily protein	37.1084	58.5811	1.57709	0.00707516		168.685	28.2684	0.168074	1.84327e-13		168.685	252.458	1.49633	1		168.685	190.793	1.13099	1		168.685	139.491	0.827032	1			AT4G21870.1
Ciclev10031155m.g	PTHR11699:SF180 - ALDEHYDE DEHYDROGENASE FAMILY 2 MEMBER B7, MITOCHONDRIAL (1 of 2)	aldehyde dehydrogenase 2B7	26.2496	41.4556	1.57708	0.0100141		23.9034	293.479	12.2307	9.52256e-21		23.9034	96.3668	4.01887	0.001991		23.9034	63.5485	2.65164	0.00222221		23.9034	29.4375	1.23055	1		ALDH2B,ALDH2B7	AT1G23800.1
Ciclev10024791m.g	K11498 - centromeric protein E (CENPE) (1 of 10)	ATP binding microtubule motor family protein	2.97523	4.74474	1.57541	0.132013		0.750028	1.2735	1.61583	1		0.750028	6.90474	8.2406	8.32737e-07		0.750028	2.14579	2.64202	0.274265		0.750028	1.34034	1.69446	1			AT2G21300.2
Ciclev10018930m.g	PTHR21450:SF9 - BZIP-LIKE PROTEIN-RELATED (1 of 1)	Protein of unknown function (DUF630 and DUF632)	8.63251	13.6442	1.57392	0.0233131		4.2192	1.16695	0.293331	0.000291966		4.2192	12.618	2.94453	0.0719612		4.2192	6.76356	1.58908	0.646281		4.2192	10.5915	2.47533	0.86512			AT3G60320.1
Ciclev10013409m.g	PTHR10438:SF258 - THIOREDOXIN F1, CHLOROPLASTIC-RELATED (1 of 1)	thioredoxin F2	133.418	209.898	1.5728	0.00226834		353.781	98.3134	0.278097	1.97771e-05		353.781	190.777	0.53938	0.082213		353.781	294.906	0.83363	1		353.781	234.343	0.662491	1		ATF2,TRXF2	AT5G16400.1
Ciclev10029774m.g	PF05680 - ATP synthase E chain (ATP-synt_E) (1 of 1)		9.0568	14.2873	1.57122	0.164552		63.4343	5.45308	0.087403	4.68913e-23		63.4343	3.22793	0.05238	5.94622e-24		63.4343	8.18573	0.130414	1.79946e-14		63.4343	66.5348	1.0488	1
Ciclev10019797m.g	PF00067 - Cytochrome P450 (p450) (1 of 339)	cytochrome P450, family 71, subfamily A, polypeptide 25	0.0467643	0.128517	1.55704	0.837762		0	5.75916	58.5916	7.64665e-13		0	0.0370652	1.37065	0.44118		0	0	1	1		0	0.23	3.3	1		CYP71A25	AT3G48280.1
Ciclev10011597m.g	1.1.1.44 - Phosphogluconate dehydrogenase (NADP(+)-dependent, decarboxylating) / Phosphogluconic acid dehydrogenase (1 of 5)	6-phosphogluconate dehydrogenase family protein	66.6203	103.778	1.55692	0.00378867		21.4575	71.4201	3.31764	0.00246509		21.4575	124.063	5.75961	1.25421e-09		21.4575	84.1751	3.90932	1.58662e-05		21.4575	48.5832	2.25829	1			AT3G02360.1
Ciclev10000183m.g	PTHR31384:SF10 - AUXIN RESPONSE FACTOR 5 (1 of 1)	Transcriptional factor B3 family protein / auxin-responsive factor AUX/IAA-related	4.5567	7.13367	1.55339	0.0366108		2.26686	6.24907	2.68249	0.160137		2.26686	11.2254	4.78498	0.00013913		2.26686	3.1731	1.38289	0.966852		2.26686	4.0409	1.74954	1		ARF5,IAA24,MP	AT1G19850.1
Ciclev10019256m.g	PF01535//PF13041//PF13812//PF14432 - PPR repeat (PPR) // PPR repeat family (PPR_2) // Pentatricopeptide repeat domain (PPR_3) // DYW family of nucleic acid deaminases (DYW_deaminase) (1 of 15)	Pentatricopeptide repeat (PPR) superfamily protein	5.28784	8.26399	1.55238	0.0352163		3.1783	10.7444	3.30795	0.0713999		3.1783	18.0387	5.53295	2.42842e-05		3.1783	5.36107	1.66582	1		3.1783	5.01952	1.56164	1		LPA66	AT5G48910.1
Ciclev10026364m.g	PTHR31717:SF11 - B-BOX TYPE ZINC FINGER-CONTAINING PROTEIN (1 of 2)	B-box 32	8.84294	13.7715	1.55111	0.0179847		42.985	9.89825	0.232059	9.45062e-10		42.985	8.03759	0.188873	1.85027e-07		42.985	11.4743	0.268638	1.50438e-05		42.985	43.3856	1.0093	1		BBX32	AT3G21150.1
Ciclev10004984m.g	PTHR31314:SF12 - MYB FAMILY TRANSCRIPTION FACTOR-RELATED (1 of 1)	Homeodomain-like superfamily protein	13.1465	20.4449	1.55097	0.0281765		15.3395	45.2377	2.93648	0.0137023		15.3395	64.486	4.18317	7.69389e-07		15.3395	19.2338	1.25223	1		15.3395	26.2492	1.70661	1			AT5G29000.2
Ciclev10031360m.g	K09015 - Fe-S cluster assembly protein SufD (sufD) (1 of 1)	non-intrinsic ABC protein 6	32.7451	50.65	1.54513	0.006508		26.0302	29.6757	1.13951	0.693097		26.0302	90.3192	3.46033	0.000404708		26.0302	54.2591	2.08032	0.0459185		26.0302	34.3937	1.32007	1		ATNAP6,NAP6	AT1G32500.1
Ciclev10025844m.g	PTHR10071:SF163 - GATA TRANSCRIPTION FACTOR 14-RELATED (1 of 1)	GATA transcription factor 5	7.22063	11.1722	1.53978	0.0412834		14.0768	6.52669	0.467433	0.00384273		14.0768	3.8574	0.279147	0.000786261		14.0768	3.72406	0.269742	0.000285031		14.0768	7.83641	0.559818	1		GATA5	AT5G66320.1
Ciclev10024696m.g	PTHR13140:SF390 - MYOSIN-11-RELATED (1 of 3)	Myosin family protein with Dil domain	4.29093	6.65348	1.53805	0.340673		2.48319	9.57895	3.74689	0.400732		2.48319	12.4466	4.85702	1.55527e-05		2.48319	4.09801	1.62512	0.640796		2.48319	4.8064	1.89936	1		ATXIK,XI-17,XIK	AT5G20490.1
Ciclev10020533m.g	PTHR31251:SF15 - SQUAMOSA PROMOTER-BINDING-LIKE PROTEIN 3 (1 of 1)		27.9496	43.0409	1.53802	0.00687748		39.8795	135.838	3.40019	0.000926897		39.8795	112.472	2.81573	0.00873176		39.8795	54.1832	1.35778	0.785863		39.8795	67.9302	1.70163	1			AT1G79060.1
Ciclev10013896m.g	PF00069//PF00139 - Protein kinase domain (Pkinase) // Legume lectin domain (Lectin_legB) (1 of 25)	lectin receptor kinase a4.1	1.23639	1.95474	1.53753	0.252726		0.708167	4.74047	5.98945	0.0102515		0.708167	9.17473	11.4763	1.41543e-07		0.708167	2.45803	3.16522	0.0703143		0.708167	1.31634	1.75253	1		LECRKA4.2	AT5G01550.1
Ciclev10011104m.g	KOG2176 - Exocyst complex, subunit SEC15 (1 of 1)	exocyst complex component sec15A	6.97816	10.7441	1.53205	0.0172187		3.47408	12.7608	3.59835	0.00586185		3.47408	15.4818	4.35966	0.000272266		3.47408	3.96628	1.13772	1		3.47408	5.87821	1.67266	1		SEC15A	AT3G56640.1
Ciclev10000065m.g	PTHR21689:SF3 - PROTEIN ALWAYS EARLY 1-RELATED (1 of 1)	DNA binding	6.91217	10.6229	1.52919	0.546669		3.36538	13.3547	3.8826	0.251641		3.36538	13.0008	3.78049	0.000983654		3.36538	3.20271	0.953061	1		3.36538	7.80159	2.28015	1		ALY3,ATALY3	AT3G21430.2
Ciclev10031094m.g	PTHR11584:SF316 - SERINE/THREONINE-PROTEIN KINASE STN7, CHLOROPLASTIC (1 of 1)	STT7 homolog STN7	7.47264	11.458	1.52629	0.0327274		16.936	5.36361	0.32071	3.67386e-06		16.936	6.71388	0.39997	0.00782804		16.936	9.91128	0.587655	0.289735		16.936	22.3472	1.31763	1		STN7	AT1G68830.1
Ciclev10007261m.g	K12616 - enhancer of mRNA-decapping protein 4 (EDC4) (1 of 2)	Transducin/WD40 repeat-like superfamily protein	3.2345	4.97742	1.52269	0.0747905		1.87057	7.30778	3.7592	0.158983		1.87057	8.15768	4.19049	0.000981364		1.87057	2.81338	1.47844	0.874185		1.87057	3.31198	1.73146	1		VCS	AT3G13300.2
Ciclev10024839m.g	PTHR22767:SF2 - NAT1 (1 of 1)	tetratricopeptide repeat (TPR)-containing protein	7.99829	12.2258	1.52203	0.0748795		5.61921	17.3719	3.05495	0.253767		5.61921	21.0147	3.6919	0.000498475		5.61921	6.85408	1.21592	1		5.61921	9.07947	1.60503	1		EMB2753	AT1G80410.1
Ciclev10018753m.g	K12591 - exosome complex exonuclease RRP6 (RRP6, EXOSC10) (1 of 1)	Polynucleotidyl transferase, ribonuclease H fold protein with HRDC domain	4.83599	7.3788	1.51516	0.036823		2.89564	9.34921	3.15432	0.0159986		2.89564	11.6576	3.92489	0.00100433		2.89564	4.53987	1.54888	0.67596		2.89564	6.42578	2.17842	0.9733			AT5G35910.1
Ciclev10030794m.g	K05656 - ATP-binding cassette, subfamily B (MDR/TAP), member 9 (ABCB9, TAPL) (1 of 1)	transporter associated with antigen processing protein 1	6.64162	10.0912	1.51168	0.0189759		4.60021	24.6269	5.26081	0.000405616		4.60021	23.2078	4.95889	5.68807e-06		4.60021	8.95706	1.92695	0.181185		4.60021	9.70118	2.08527	1		ATTAP1,TAP1	AT1G70610.1
Ciclev10024397m.g	PTHR27002:SF95 - G-TYPE LECTIN S-RECEPTOR-LIKE SERINE/THREONINE-PROTEIN KINASE B120 (1 of 31)		9.49453	14.2613	1.49682	0.0961006		15.3501	62.8746	4.07601	0.000551931		15.3501	22.7802	1.48091	1		15.3501	12.6451	0.82492	1		15.3501	13.9308	0.908138	1			AT1G73350.2
Ciclev10030448m.g	1.14.13.152 - Geraniol 8-hydroxylase / G10H (1 of 23)	cytochrome P450, family 76, subfamily C, polypeptide 4	12.8385	19.2635	1.49658	0.738163		48.8395	16.5127	0.339453	3.54028e-06		48.8395	15.3371	0.315432	1.20731e-05		48.8395	14.4268	0.296832	5.25447e-05		48.8395	25.0181	0.513248	1		CYP76C4	AT2G45550.1
Ciclev10018618m.g	PTHR13140//PTHR13140:SF470 - MYOSIN // SUBFAMILY NOT NAMED (1 of 1)	COP1-interactive protein 1	3.60433	5.43324	1.49372	0.0553977		0.940874	2.65657	2.64832	0.837789		0.940874	6.89076	6.71624	2.3102e-06		0.940874	1.83719	1.86112	0.928626		0.940874	4.45498	4.37611	1		CIP1	AT5G41790.1
Ciclev10011689m.g	PTHR22883:SF27 - PROTEIN S-ACYLTRANSFERASE 4-RELATED (1 of 1)	DHHC-type zinc finger family protein	0.480559	0.765902	1.4915	0.783355		1.77136	10.5418	5.68666	0.000706089		1.77136	2.75232	1.5242	1		1.77136	0.587028	0.367128	0.252148		1.77136	1.44794	0.827174	1			AT3G56930.1
Ciclev10001181m.g	PTHR12354 - INTERFERON-RELATED DEVELOPMENTAL REGULATOR (1 of 1)	interferon-related developmental regulator family protein / IFRD protein family	25.6695	38.1516	1.48438	0.0110617		26.5306	96.2315	3.61733	0.000474922		26.5306	120.893	4.5434	6.92171e-07		26.5306	66.2977	2.49329	0.00487406		26.5306	40.2198	1.51404	1		ATSAT32,SAT32	AT1G27760.3
Ciclev10017288m.g	PTHR11413//PTHR11413:SF50 - CYSTATIN FAMILY MEMBER // SUBFAMILY NOT NAMED (1 of 1)		2.1509	3.23733	1.48267	0.203224		0.831486	7.47114	8.12803	9.04655e-05		0.831486	3.45476	3.81622	0.133449		0.831486	2.64829	2.95043	0.525		0.831486	1.94301	2.19328	1
Ciclev10008039m.g	1.1.1.294 - Chlorophyll(ide) b reductase / Chlorophyll b reductase (1 of 2)	NAD(P)-binding Rossmann-fold superfamily protein	42.1575	62.3768	1.47848	0.0805616		36.1249	244.973	6.76532	5.01583e-09		36.1249	367.306	10.1424	2.90443e-22		36.1249	47.5063	1.31419	0.92789		36.1249	67.5734	1.86815	1		NYC1	AT4G13250.1
Ciclev10028100m.g	PTHR21576//PTHR21576:SF29 - UNCHARACTERIZED NODULIN-LIKE PROTEIN // SUBFAMILY NOT NAMED (1 of 2)	Major facilitator superfamily protein	13.7001	20.261	1.47543	0.0325931		17.0783	7.6472	0.450987	0.000743811		17.0783	54.0554	3.15254	0.00263103		17.0783	28.2709	1.65155	0.525896		17.0783	17.3475	1.01567	1			AT2G28120.1
Ciclev10002417m.g	K14495 - F-box protein GID2 (GID2, SLY1) (1 of 4)	F-box family protein	22.2632	32.8678	1.4742	0.0193144		27.6181	8.93498	0.32596	6.71998e-05		27.6181	14.5584	0.528838	0.0426379		27.6181	17.3685	0.630219	0.643471		27.6181	23.6491	0.856808	1		SLY1	AT4G24210.1
Ciclev10023918m.g	K09273 - upstream-binding transcription factor (UBTF) (1 of 1)	HMG (high mobility group) box protein	0.610596	0.946576	1.47282	0.0105953		0.100752	0.636446	3.66843	0.801806		0.100752	3.84048	19.6286	0.000371578		0.100752	0.528552	3.13099	0.171045		0.100752	1.09736	5.96439	1			AT4G11080.1
Ciclev10013191m.g	PF14368 - Probable lipid transfer (LTP_2) (1 of 48)	Bifunctional inhibitor/lipid-transfer protein/seed storage 2S albumin superfamily protein	907.215	1335.1	1.4716	0.0833019		1863.13	128.588	0.0690669	3.47523e-05		1863.13	552.887	0.296789	0.126316		1863.13	1170.22	0.62811	0.641067		1863.13	1621.99	0.870577	1			AT3G18280.1
Ciclev10025741m.g	PTHR31651:SF3 - AUXIN EFFLUX CARRIER FAMILY PROTEIN (1 of 1)	Auxin efflux carrier family protein	53.2569	78.2618	1.46864	0.0340495		31.9568	99.7663	3.11529	0.000992682		31.9568	106.203	3.31607	0.000266645		31.9568	57.832	1.80717	0.368792		31.9568	57.921	1.80994	1			AT2G17500.4
Ciclev10015110m.g	PTHR31096:SF22 - ACR6 (1 of 1)	ACT domain repeat 6	6.21548	9.16391	1.46686	0.0400179		11.6239	3.58149	0.314016	9.66581e-06		11.6239	3.16929	0.278858	3.08868e-05		11.6239	2.79705	0.247106	2.71347e-05		11.6239	5.45297	0.473646	1		ACR6	AT3G01990.1
Ciclev10019091m.g	PTHR31645:SF1 - GB (1 of 3)	YELLOW STRIPE like 7	7.35693	10.8338	1.46626	0.0794077		14.5942	3.553	0.248602	2.08629e-06		14.5942	9.29083	0.639085	0.0583536		14.5942	17.7501	1.21478	1		14.5942	13.5673	0.930115	1		YSL7	AT1G65730.1
Ciclev10015912m.g	PTHR10366:SF244 - CINNAMYL-ALCOHOL DEHYDROGENASE-RELATED (1 of 2)	NAD(P)-binding Rossmann-fold superfamily protein	15.0594	21.9994	1.4578	0.0184076		21.2849	79.8523	3.73872	4.51047e-05		21.2849	45.6064	2.13732	0.440249		21.2849	41.1548	1.92915	0.107389		21.2849	23.8794	1.12132	1			AT1G51410.1
Ciclev10019923m.g	PTHR23500:SF112 - SUGAR TRANSPORTER ERD6-LIKE 7 (1 of 3)	Major facilitator superfamily protein	24.228	35.3636	1.45773	0.0166108		23.7525	78.775	3.30678	0.000993484		23.7525	84.6159	3.55166	0.000267844		23.7525	40.7272	1.71165	0.310034		23.7525	22.9044	0.964444	1			AT2G48020.2
Ciclev10016517m.g	PTHR34213:SF2 - NUCLEAR TRANSPORT FACTOR 2 (NTF2) FAMILY PROTEIN (1 of 1)	Nuclear transport factor 2 (NTF2) family protein	11.6962	17.0789	1.45631	0.108739		55.5549	19.8037	0.357628	4.02457e-05		55.5549	18.4928	0.334073	0.00127427		55.5549	16.3098	0.294849	4.46329e-05		55.5549	30.2541	0.545397	1			AT5G04830.2
Ciclev10012763m.g	PTHR23147//PTHR23147:SF6 - SERINE/ARGININE RICH SPLICING FACTOR // SUBFAMILY NOT NAMED (1 of 2)		22.093	32.1124	1.45147	0.0536303		107.197	17.0073	0.159439	5.35961e-05		107.197	18.4794	0.173158	0.0092174		107.197	99.608	0.929272	1		107.197	84.7781	0.791058	1			AT3G52480.1
Ciclev10024702m.g	K08739 - DNA mismatch repair protein MLH3 (MLH3) (1 of 1)	MUTL protein homolog 3	1.20862	1.79525	1.44828	0.177996		0.865174	5.56813	5.87265	0.00109245		0.865174	4.83851	5.1167	0.000133649		0.865174	1.27139	1.42087	1		0.865174	1.54385	1.70316	1		ATMLH3,MLH3	AT4G35520.1
Ciclev10024399m.g	PTHR23270:SF7 - NUCLEIC ACID-BINDING, OB-FOLD-LIKE PROTEIN (1 of 1)	Nucleic acid-binding, OB-fold-like protein	5.53747	8.05353	1.44631	0.0828282		4.02903	9.49421	2.3236	0.620805		4.02903	18.4767	4.49906	0.000124781		4.02903	7.27941	1.7872	0.69407		4.02903	8.23981	2.0198	1			AT1G12800.1
Ciclev10028768m.g	PTHR10366//PTHR10366:SF323 - NAD DEPENDENT EPIMERASE/DEHYDRATASE // SUBFAMILY NOT NAMED (1 of 2)	UDP-glucuronic acid decarboxylase 3	9.44598	13.6983	1.44545	0.031472		5.631	25.7895	4.51745	9.36891e-05		5.631	25.3287	4.43705	0.000578545		5.631	10.0604	1.77289	0.482684		5.631	8.0171	1.41635	1		ATUXS3,UXS3	AT5G59290.2
Ciclev10030644m.g	K18670 - dual specificity protein kinase YAK1 [EC:2.7.12.1] (YAK1) (1 of 1)	yeast YAK1-related gene 1	11.392	16.4627	1.44123	0.222068		6.16041	34.2802	5.49169	0.00142696		6.16041	29.9041	4.79267	1.57662e-06		6.16041	11.6103	1.87054	0.468465		6.16041	12.1734	1.96049	1		YAK1	AT5G35980.1
Ciclev10018716m.g	PTHR21726:SF30 - PHOSPHATIDYLINOSITOL N-ACETYGLUCOSAMINLYTRANSFERASE SUBUNIT P-LIKE PROTEIN (1 of 2)	Protein of unknown function (DUF3741)	2.03902	2.97897	1.43943	0.143216		0.849325	3.59337	3.89052	0.0844209		0.849325	4.55828	4.90694	0.000588418		0.849325	1.36928	1.54771	0.890961		0.849325	1.6209	1.81276	1			AT4G00440.3
Ciclev10016113m.g	PTHR31096:SF14 - ACT DOMAIN-CONTAINING PROTEIN (1 of 1)	ACT domain-containing protein	31.9241	45.872	1.43555	0.0164138		41.9569	12.3556	0.29616	4.91441e-06		41.9569	29.9065	0.713474	0.164853		41.9569	33.9534	0.809699	0.942348		41.9569	36.2669	0.864706	1			AT5G04740.1
Ciclev10022378m.g	PTHR30115 - NITROGEN REGULATORY PROTEIN P-II (1 of 1)	GLNB1 homolog	33.7835	48.4836	1.43384	0.311382		47.4831	5.67456	0.121357	3.64228e-06		47.4831	31.505	0.664206	0.52786		47.4831	53.8567	1.13395	1		47.4831	45.7911	0.96444	1		GLB1,PII	AT4G01900.1
Ciclev10007846m.g	2.3.1.179//2.3.1.41 - Beta-ketoacyl-[acyl-carrier-protein] synthase II / KASII // Beta-ketoacyl-[acyl-carrier-protein] synthase I / KAS I (1 of 4)	fatty acid biosynthesis 1	10.9941	15.7707	1.43055	0.0492661		13.6153	35.434	2.59083	0.0157388		13.6153	48.2869	3.52795	0.00021212		13.6153	17.4767	1.28154	0.996654		13.6153	17.3507	1.27236	1		ATKAS2,FAB1,KAS2	AT1G74960.2
Ciclev10031487m.g	PTHR24413:SF138 - F-BOX/KELCH-REPEAT PROTEIN SKIP11 (1 of 1)	Galactose oxidase/kelch repeat superfamily protein	21.9406	31.345	1.42669	0.0396257		17.8008	62.1768	3.47899	0.000394135		17.8008	59.3987	3.32379	0.000579267		17.8008	22.503	1.26268	1		17.8008	27.3543	1.53369	1			AT1G14330.1
Ciclev10018464m.g	PTHR12549//PTHR12549:SF12 - JMJC DOMAIN-CONTAINING HISTONE DEMETHYLATION PROTEIN // SUBFAMILY NOT NAMED (1 of 1)	Transcription factor jumonji (jmjC) domain-containing protein	5.39652	7.72347	1.42335	0.328155		1.01111	3.60496	3.33447	0.599571		1.01111	6.42943	5.8765	5.01898e-06		1.01111	3.04942	2.83449	0.861142		1.01111	3.77546	3.48793	1			AT4G00990.1
Ciclev10010950m.g	K03178 - ubiquitin-activating enzyme E1 (UBE1, UBA1) (1 of 2)	ubiquitin-activating enzyme 1	15.1565	21.615	1.42333	0.0499335		11.0202	42.8884	3.86581	0.000316115		11.0202	30.0236	2.70892	0.0266704		11.0202	14.5047	1.31335	0.97784		11.0202	17.9433	1.62258	1		ATUBA1,MOS5,UBA1	AT2G30110.1
Ciclev10010914m.g	PTHR18937//PTHR18937:SF225 - STRUCTURAL MAINTENANCE OF CHROMOSOMES SMC FAMILY MEMBER // SUBFAMILY NOT NAMED (1 of 1)		23.5099	33.461	1.42148	0.0329251		4.77958	11.088	2.29282	0.815917		4.77958	36.0394	7.40624	6.45832e-13		4.77958	16.0169	3.30294	0.105454		4.77958	21.5776	4.44251	0.522792			AT2G32240.1
Ciclev10010615m.g	PTHR35133:SF1 - EFFECTOR OF TRANSCRIPTION2-RELATED (1 of 2)	effector of transcription2	1.21327	1.76554	1.42052	0.291303		0.668181	2.52219	3.41351	0.121496		0.668181	6.1933	8.19247	0.000287425		0.668181	0.979604	1.4054	1		0.668181	0.656079	0.984246	1		ATET2,ET2	AT5G56780.1
Ciclev10018428m.g	PTHR23346:SF7 - TRANSLATIONAL ACTIVATOR GCN1 (1 of 1)	ILITYHIA	3.66784	5.23171	1.41506	0.292426		1.55861	4.69908	2.89343	0.500152		1.55861	9.29874	5.66663	1.58406e-07		1.55861	2.01413	1.27464	1		1.55861	3.41851	2.12136	1		ILA	AT1G64790.1
Ciclev10004142m.g	K11665 - DNA helicase INO80 [EC:3.6.4.12] (INO80, INOC1) (1 of 1)	INO80 ortholog	4.54403	6.44522	1.40938	0.0837511		2.61385	6.91535	2.58501	0.197979		2.61385	9.73947	3.62564	0.00104339		2.61385	3.35469	1.27298	1		2.61385	6.1563	2.30532	1		ATINO80,INO80	AT3G57300.1
Ciclev10019782m.g	PTHR12947:SF10 - AMSH-LIKE UBIQUITIN THIOESTERASE 1 (1 of 1)	associated molecule with the SH3 domain of STAM 1	16.8607	23.8005	1.40917	0.21509		10.7212	27.5506	2.55522	0.222209		10.7212	44.1624	4.09033	9.69908e-05		10.7212	17.8911	1.66258	0.393248		10.7212	20.89	1.93971	1		AMSH1	AT1G48790.1
Ciclev10029583m.g	PTHR21366//PTHR21366:SF11 - GLYOXALASE FAMILY PROTEIN // SUBFAMILY NOT NAMED (1 of 1)		2.47419	3.51612	1.40476	0.580111		13.5921	2.27679	0.173588	8.90551e-05		13.5921	1.00908	0.0810016	2.58265e-05		13.5921	3.53288	0.265327	0.00542339		13.5921	4.25877	0.318343	0.716811			AT2G21180.1
Ciclev10032959m.g	K03263 - translation initiation factor 5A (EIF5A) (1 of 3)		1.04101	1.50051	1.40271	0.958026		3.90085	2.32483	0.60608	0.385381		3.90085	0.415312	0.128801	0.211157		3.90085	0.164637	0.0661452	0.00106514		3.90085	4.46635	1.14135	1			AT3G48550.1
Ciclev10007972m.g	PTHR10666:SF150 - POLYUBIQUITIN 3 (1 of 3)	polyubiquitin 10	346.698	484.405	1.39708	0.0402192		400.558	1648.12	4.11379	7.16151e-06		400.558	746.825	1.86425	0.407826		400.558	586.832	1.46492	0.630897		400.558	593.399	1.48131	1		UBQ10	AT4G05320.4
Ciclev10027718m.g	PF04576 - Zein-binding (Zein-binding) (1 of 9)	Protein of unknown function, DUF593	2.41362	3.40783	1.39553	0.143201		0.546206	3.21633	5.13201	0.0398596		0.546206	7.07547	11.104	1.70428e-09		0.546206	1.82652	2.98128	0.150786		0.546206	1.48013	2.44524	1			AT2G30690.1
Ciclev10018751m.g	2.7.1.33 - Pantothenate kinase / Pantothenic acid kinase (1 of 2)	pantothenate kinase 2	13.0017	18.1823	1.39542	0.0728635		5.58159	19.428	3.43707	0.190635		5.58159	23.3535	4.12798	4.84386e-05		5.58159	12.402	2.20044	0.374014		5.58159	10.1162	1.79812	1		ATPANK2,PANK2	AT4G32180.1
Ciclev10012318m.g	K07735 - putative transcriptional regulator (algH) (1 of 2)	Protein of unknown function (DUF179)	0.724024	1.04946	1.39494	0.987931		6.9528	24.7407	3.52211	0.10833		6.9528	0.894639	0.141027	0.00169375		6.9528	1.27562	0.195046	0.00106514		6.9528	3.43299	0.500935	1			AT3G29240.2
Ciclev10019696m.g	6.3.2.2 - Glutamate--cysteine ligase / Gamma-glutamylcysteine synthetase (1 of 1)	glutamate-cysteine ligase	23.7545	33.0761	1.39077	0.0424428		17.08	35.3294	2.06225	0.282504		17.08	93.4674	5.44631	2.30261e-09		17.08	40.6064	2.36941	0.0097035		17.08	38.6361	2.25473	0.86512		ATECS1,CAD2,GSH1,GSHA,PAD2,RML1	AT4G23100.1
Ciclev10025109m.g	K13126 - polyadenylate-binding protein (PABPC) (1 of 11)	poly(A) binding protein 4	5.59957	7.80894	1.38764	0.0751676		2.77116	11.1599	3.92174	0.00388886		2.77116	16.3679	5.73562	2.01504e-05		2.77116	7.12494	2.51638	0.0465765		2.77116	5.05129	1.79415	1		PAB4,PABP4	AT2G23350.1
Ciclev10017243m.g	PTHR10388//PTHR10388:SF14 - EUKARYOTIC TRANSLATION INITIATION FACTOR SUI1 // SUBFAMILY NOT NAMED (1 of 1)	Translation initiation factor SUI1 family protein	220.234	305.557	1.38724	0.1278		428.78	135.924	0.317162	2.39637e-06		428.78	187.236	0.436803	0.00691393		428.78	452.741	1.05587	1		428.78	281.833	0.657371	1			AT4G27130.1
Ciclev10030474m.g	PTHR10359:SF28 - TRANSCRIPTIONAL ACTIVATOR DEMETER (1 of 1)	HhH-GPD base excision DNA repair family protein	2.16039	3.03252	1.38583	0.183724		0.36298	1.80847	4.12214	0.723447		0.36298	5.06839	11.1633	7.76309e-09		0.36298	1.26725	2.95315	0.496173		0.36298	1.82241	4.15225	0.992919		DME	AT5G04560.2
Ciclev10010201m.g	PTHR33785:SF1 - GENOMIC DNA, CHROMOSOME 3, BAC CLONE:F4B12 (1 of 1)		0.265735	0.405724	1.38276	0.850677		0.147766	1.08584	4.78612	0.536443		0.147766	11.9972	48.8253	8.39475e-13		0.147766	0.460824	2.26352	1		0.147766	0	0.403607	1			AT3G15115.1
Ciclev10002233m.g	PTHR31867:SF4 - EXPANSIN-A11 (1 of 1)	expansin 11	0	0.0382678	1.38268	1		0.339249	0.141336	0.549429	0.784977		0.339249	27.5157	62.8703	9.53626e-24		0.339249	1.11718	2.77105	1		0.339249	3.33304	7.81571	1		ATEXP11,ATEXPA11,ATHEXP ALPHA 1.14,EXP11,EXPA11	AT1G20190.1
Ciclev10018514m.g	K03128 - transcription initiation factor TFIID subunit 2 (TAF2) (1 of 1)	TBP-associated factor 2	6.44	8.93944	1.38218	0.218007		3.38841	12.87	3.71803	0.0842902		3.38841	14.7614	4.26023	7.7436e-05		3.38841	4.25929	1.24965	1		3.38841	8.25539	2.39519	1		TAF2	AT1G73960.1
Ciclev10000593m.g	PTHR21654:SF19 - DUPLICATED HOMEODOMAIN-LIKE SUPERFAMILY PROTEIN (1 of 2)	Duplicated homeodomain-like superfamily protein	7.32381	10.1455	1.38008	0.442128		2.41271	5.9177	2.3949	0.918315		2.41271	46.0634	18.3719	1.31855e-26		2.41271	4.56937	1.8583	0.67483		2.41271	8.35797	3.36607	1			AT1G76880.1
Ciclev10030551m.g	PF00270//PF08148 - DEAD/DEAH box helicase (DEAD) // DSHCT (NUC185) domain (DSHCT) (1 of 1)	DEAD/DEAH box helicase, putative	3.85247	5.34874	1.37857	0.12799		2.6742	6.10112	2.23529	0.445183		2.6742	12.4396	4.52007	7.52961e-05		2.6742	5.07785	1.86643	0.254695		2.6742	5.55479	2.03835	1		EMB25,ISE2,PDE317	AT1G70070.1
Ciclev10008681m.g	PTHR24414:SF31 - F-BOX PROTEIN AFR (1 of 1)	Galactose oxidase/kelch repeat superfamily protein	35.3335	48.658	1.37604	0.0363575		72.8852	19.5758	0.269586	5.95925e-07		72.8852	21.9678	0.30236	0.000825495		72.8852	32.9246	0.452483	0.016999		72.8852	79.6628	1.09286	1		AFR	AT2G24540.1
Ciclev10004547m.g	1.8.1.4 - Dihydrolipoyl dehydrogenase / Lipoyl dehydrogenase (1 of 2)	lipoamide dehydrogenase 1	11.7414	16.1878	1.37549	0.044086		7.43815	13.2525	1.77132	0.77941		7.43815	26.7412	3.56072	0.000681855		7.43815	9.84968	1.31991	0.89861		7.43815	11.4234	1.52868	1		LPD1,ptlpd1	AT3G16950.2
Ciclev10007224m.g	K09533 - DnaJ homolog subfamily C member 13 (DNAJC13) (1 of 1)	DNAJ heat shock N-terminal domain-containing protein	2.56205	3.55947	1.37468	0.302217		1.79027	9.83421	5.25544	2.38064e-06		1.79027	6.06681	3.26239	0.0125592		1.79027	3.02045	1.65079	0.483676		1.79027	3.20328	1.74751	1		GRV2,KAM2	AT2G26890.1
Ciclev10012506m.g	PTHR11945:SF176 - PROTEIN AGAMOUS-LIKE 82 (1 of 4)	AGAMOUS-like 82	7.12263	9.82179	1.37371	0.268628		6.9976	45.0176	6.35674	1.26242e-07		6.9976	23.7339	3.35803	0.0242685		6.9976	11.7846	1.67446	0.584555		6.9976	9.05503	1.28988	1		AGL82	AT5G58890.1
Ciclev10030470m.g	PTHR10887:SF140 - PROTEIN ERI-7 (1 of 1)	P-loop containing nucleoside triphosphate hydrolases superfamily protein	1.40366	1.96305	1.37202	0.62786		0.587698	2.39021	3.62108	0.285663		0.587698	3.34338	5.00712	0.000795121		0.587698	0.820987	1.33923	1		0.587698	1.25565	1.97129	1			AT1G16800.1
Ciclev10024720m.g	PTHR11384//PTHR11384:SF30 - ATP-BINDING CASSETTE, SUB-FAMILY D MEMBER // SUBFAMILY NOT NAMED (1 of 1)	peroxisomal ABC transporter 1	5.9095	8.14436	1.37189	0.686247		4.40579	20.8832	4.65694	0.00525576		4.40579	17.4558	3.89626	0.000169464		4.40579	4.62959	1.04967	1		4.40579	7.25269	1.63183	1		ACN2,AtABCD1,CTS,PED3,PXA1	AT4G39850.1
Ciclev10004328m.g	PF01535//PF13041//PF13812 - PPR repeat (PPR) // PPR repeat family (PPR_2) // Pentatricopeptide repeat domain (PPR_3) (1 of 46)	Tetratricopeptide repeat (TPR)-like superfamily protein	3.50698	4.84725	1.37158	0.0680977		2.10657	7.19606	3.30651	0.0167522		2.10657	9.11225	4.17491	0.000228921		2.10657	3.6587	1.70341	0.381207		2.10657	3.86101	1.7951	1			AT1G76280.3
Ciclev10015647m.g	2.6.1.13 - Ornithine aminotransferase / Ornithine--oxo-acid transaminase (1 of 1)	ornithine-delta-aminotransferase	23.6415	32.4005	1.36893	0.0814474		18.1733	85.2232	4.66929	8.77133e-06		18.1733	59.8246	3.27936	0.00457334		18.1733	22.8574	1.25634	1		18.1733	26.6826	1.46567	1		DELTA-OAT	AT5G46180.1
Ciclev10000225m.g	PTHR23336//PTHR23336:SF23 - ZINC FINGER CW-TYPE COILED-COIL DOMAIN PROTEIN 3. // SUBFAMILY NOT NAMED (1 of 1)	high-level expression of sugar-inducible gene 2	1.56612	2.17864	1.36763	0.603787		1.11238	5.17423	4.35031	0.00146489		1.11238	4.18489	3.53427	0.0245768		1.11238	1.4015	1.23847	1		1.11238	1.82353	1.58657	1		HSI2,VAL1	AT2G30470.1
Ciclev10018719m.g	4.1.1.31 - Phosphoenolpyruvate carboxylase / Phosphoenolpyruvic carboxylase (1 of 3)	phosphoenolpyruvate carboxylase 1	48.8522	66.7755	1.36614	0.0277109		30.5249	111.416	3.64136	0.000248771		30.5249	71.91	2.35135	0.0703836		30.5249	47.4417	1.55239	0.436923		30.5249	46.2797	1.51444	1		ATPEPC1,ATPPC1,PEPC1,PPC1	AT1G53310.1
Ciclev10004728m.g	PTHR11662//PTHR11662:SF302 - SODIUM-DEPENDENT PHOSPHATE TRANSPORTERS // SUBFAMILY NOT NAMED (1 of 1)	phosphate starvation-induced gene 3	34.2488	46.779	1.36479	0.105197		19.7564	22.596	1.14301	0.739453		19.7564	27.0743	1.36854	1		19.7564	80.4484	4.05655	4.26295e-07		19.7564	35.794	1.80768	1		ATPS3,PS3	AT3G47420.1
Ciclev10021552m.g	PTHR13486:SF2 - NOVEL PROTEIN (ZGC:103692) (1 of 1)		16.7214	22.8066	1.36175	0.0755677		12.0436	30.6988	2.53622	0.144652		12.0436	45.2543	3.73483	0.00106716		12.0436	22.0772	1.82625	0.492093		12.0436	15.4483	1.28037	1			AT1G02330.1
Ciclev10024310m.g	PF00046//PF02183 - Homeobox domain (Homeobox) // Homeobox associated leucine zipper (HALZ) (1 of 15)	homeobox 1	29.844	40.6167	1.35976	0.0830771		37.1403	13.7599	0.372175	3.27434e-06		37.1403	11.3655	0.30788	0.000282981		37.1403	21.2796	0.574099	0.19875		37.1403	42.7253	1.14997	1		ATHB-1,ATHB1,HAT5,HB-1,HD-ZIP-1	AT3G01470.1
Ciclev10016828m.g	PTHR21495:SF77 - DIRIGENT PROTEIN 19 (1 of 4)	Disease resistance-responsive (dirigent-like protein) family protein	36.1807	49.1881	1.35852	0.0888477		18.0816	2.91953	0.166076	2.52106e-08		18.0816	5.2741	0.295579	0.00444967		18.0816	8.9997	0.50049	0.121892		18.0816	8.64304	0.480874	0.9733			AT1G58170.1
Ciclev10018374m.g	1.3.1.74 - 2-alkenal reductase (NAD(P)(+)) / NADPH:2-alkenal alpha,beta-hydrogenase (1 of 4)	Oxidoreductase, zinc-binding dehydrogenase family protein	63.4766	86.2692	1.3585	0.0395463		59.8297	7.72392	0.130552	3.2503e-07		59.8297	23.9303	0.400974	0.0605547		59.8297	61.4496	1.02703	1		59.8297	55.4189	0.926399	1			AT1G23740.1
Ciclev10014255m.g	PTHR27002:SF93 - RECEPTOR-LIKE SERINE/THREONINE-PROTEIN KINASE SD1-6-RELATED (1 of 1)	receptor kinase 3	8.13461	11.0597	1.35522	0.0794059		3.69859	6.19249	1.65653	1		3.69859	17.0989	4.52771	0.000168012		3.69859	10.2744	2.73112	0.0691646		3.69859	6.49083	1.73507	1		ARK3,RK3	AT4G21380.1
Ciclev10027779m.g	PTHR11977:SF25 - VILLIN-1 (1 of 1)	villin-like 1	2.35146	3.22115	1.35476	0.427172		1.48747	9.38342	5.97393	1.71092e-05		1.48747	6.44591	4.1235	0.00725646		1.48747	1.57799	1.05702	1		1.48747	2.84879	1.85754	1		ATVLN1,VLN1	AT2G29890.1
Ciclev10021897m.g	PF01357 - Pollen allergen (Pollen_allerg_1) (1 of 29)	expansin A1	377.819	509.455	1.34832	0.654131		386.827	1926.23	4.97854	0.0285825		386.827	1855.65	4.79614	1.3751e-08		386.827	882.328	2.28061	0.527655		386.827	571.657	1.47769	1		AT-EXP1,ATEXP1,ATEXPA1,ATHEXP ALPHA 1.2,EXP1,EXPA1	AT1G69530.2
Ciclev10000558m.g	PTHR24006:SF442 - PROTEIN GADR-4 (1 of 1)	F-box family protein	2.25198	3.0681	1.34699	0.41434		1.17499	13.5139	10.6776	1.47268e-10		1.17499	3.84403	3.09337	0.13262		1.17499	2.28691	1.8721	0.694682		1.17499	1.27364	1.07737	1			AT5G27920.1
Ciclev10019001m.g	2.4.1.82 - Galactinol--sucrose galactosyltransferase / Raffinose synthase (1 of 7)	seed imbibition 2	0.146538	0.231964	1.3465	0.917865		0.0657639	4.61583	28.4491	9.75024e-11		0.0657639	1.06686	7.0393	0.040351		0.0657639	0.51971	3.73851	0.368792		0.0657639	0.28716	2.33561	1		AtSIP2,SIP2	AT3G57520.1
Ciclev10005087m.g	PTHR12565:SF112 - TRANSCRIPTION FACTOR BHLH48-RELATED (1 of 1)	basic helix-loop-helix (bHLH) DNA-binding superfamily protein	5.26592	7.11604	1.34479	0.310163		3.80083	3.52014	0.928044	0.528694		3.80083	16.6647	4.29772	0.000658316		3.80083	6.62864	1.72492	0.584825		3.80083	6.1192	1.59433	1			AT3G57800.2
Ciclev10014365m.g	PTHR30540:SF11 - POTASSIUM TRANSPORTER 10-RELATED (1 of 2)	K+ uptake permease 11	1.93912	2.64206	1.34472	0.288411		1.00941	3.85457	3.56457	0.0132775		1.00941	8.51137	7.76213	8.22547e-05		1.00941	3.54621	3.28662	0.00336414		1.00941	2.57249	2.40893	1		KUP11	AT2G35060.1
Ciclev10000087m.g	K12619 - 5'-3' exoribonuclease 2 (XRN2, RAT1) (1 of 2)	5\'-3\' exoribonuclease 3	11.5406	15.5386	1.34346	0.741627		9.62237	26.149	2.69986	0.238035		9.62237	33.0964	3.41443	0.000448729		9.62237	9.18775	0.955297	1		9.62237	14.4745	1.49906	1		AtXRN3,XRN3	AT1G75660.1
Ciclev10024783m.g	PTHR10241:SF27 - DUO1-ACTIVATED WD40 1 (1 of 1)	Transducin/WD40 repeat-like superfamily protein	12.2324	16.4372	1.34096	0.0592724		3.58367	5.1503	1.42529	1		3.58367	14.8477	4.05783	0.00125687		3.58367	4.65031	1.28956	1		3.58367	7.69449	2.11596	1			AT4G35560.1
Ciclev10003946m.g	K15449 - tRNA wybutosine-synthesizing protein 1 [EC:4.1.3.44] (TYW1) (1 of 1)	S-adenosyl-L-methionine-dependent methyltransferases superfamily protein	5.13389	6.9058	1.33854	0.0494103		2.74286	7.23187	2.57905	0.322494		2.74286	10.8331	3.84582	0.00079547		2.74286	3.50421	1.26781	1		2.74286	5.64848	2.02208	1			AT1G19430.1
Ciclev10031678m.g	K06276 - 3-phosphoinositide dependent protein kinase-1 (PDPK1) (1 of 1)	3-phosphoinositide-dependent protein kinase	4.39002	5.90943	1.3384	0.478458		3.29474	8.49496	2.53185	0.267676		3.29474	14.2085	4.21489	0.000611936		3.29474	4.67849	1.40762	0.991956		3.29474	6.45744	1.93165	1			AT3G10540.1
Ciclev10032562m.g	PTHR10174//PTHR10174:SF145 - RETINALDEHYDE BINDING PROTEIN-RELATED // SUBFAMILY NOT NAMED (1 of 2)	Sec14p-like phosphatidylinositol transfer family protein	11.1696	14.9589	1.33624	0.125761		7.98266	1.80006	0.235078	0.000672351		7.98266	19.33	2.40391	0.227682		7.98266	11.3074	1.41134	1		7.98266	2.18897	0.283196	0.86512			AT1G01630.1
Ciclev10004968m.g	PTHR22931:SF2 - PHOSPHOGLUCAN, WATER DIKINASE, CHLOROPLASTIC (1 of 2)	catalytics;carbohydrate kinases;phosphoglucan, water dikinases	4.58618	6.15999	1.33584	0.697742		1.45786	5.71421	3.73218	0.143215		1.45786	10.0266	6.50032	0.000155947		1.45786	2.08475	1.40241	1		1.45786	4.59173	3.01166	1		ATGWD3,OK1,PWD	AT5G26570.1
Ciclev10007263m.g	PTHR22835//PTHR22835:SF225 - ZINC FINGER FYVE DOMAIN CONTAINING PROTEIN // SUBFAMILY NOT NAMED (1 of 1)	phosphoinositide binding	6.4954	8.6928	1.33317	0.255791		2.7351	10.9572	3.90012	0.186681		2.7351	13.6666	4.85577	0.000799573		2.7351	4.10104	1.48179	1		2.7351	7.57244	2.70623	1			AT1G61690.1
Ciclev10029911m.g	PTHR21596//PTHR21596:SF23 - RIBONUCLEASE P SUBUNIT P38 // SUBFAMILY NOT NAMED (1 of 1)	XH/XS domain-containing protein	16.6141	22.1725	1.33255	0.235676		4.83796	18.7944	3.82635	0.541604		4.83796	24.1796	4.91694	0.000797681		4.83796	8.40391	1.72215	1		4.83796	18.4994	3.76662	1			AT1G13790.1
Ciclev10022665m.g	PTHR34657:SF2 - F21M11.6 PROTEIN-RELATED (1 of 1)		4.08963	5.48085	1.33206	0.463646		7.52692	2.8617	0.388322	0.011171		7.52692	1.90866	0.263364	0.0172978		7.52692	1.32602	0.186972	0.000350142		7.52692	5.13374	0.68622	1			AT1G04000.1
Ciclev10005566m.g	PTHR31284:SF7 - ACID PHOSPHATASE-RELATED (1 of 1)	HAD superfamily, subfamily IIIB acid phosphatase	10.9203	14.5752	1.33165	0.096009		5.62912	23.2704	4.07924	0.000555454		5.62912	23.5856	4.13424	0.00190018		5.62912	11.8335	2.08296	0.198832		5.62912	6.87779	1.21795	1			AT4G25150.1
Ciclev10015606m.g	PF07797 - Protein of unknown function (DUF1639) (DUF1639) (1 of 7)	Protein of unknown function (DUF1639)	4.51914	6.04566	1.33048	0.208989		3.39029	6.35151	1.84842	0.876065		3.39029	31.6608	9.09976	3.65945e-10		3.39029	6.59253	1.91747	0.227245		3.39029	7.48169	2.17222	1			AT4G20300.2
Ciclev10000006m.g	PTHR15922:SF2 - NEUROBLASTOMA-AMPLIFIED SEQUENCE (1 of 1)		1.84651	2.48914	1.33014	0.467927		0.913177	3.70129	3.75186	0.174055		0.913177	4.49408	4.53433	0.000673556		0.913177	1.09427	1.17874	1		0.913177	1.8322	1.90707	1			AT5G24350.1
Ciclev10019763m.g	PTHR10774:SF51 - C2 CALCIUM/LIPID-BINDING ENDONUCLEASE/EXONUCLEASE/PHOSPHATASE-RELATED (1 of 1)	Calcium-dependent lipid-binding (CaLB domain) family protein	35.6503	47.1707	1.32224	0.0864107		36.4001	126.459	3.46737	0.00066053		36.4001	85.4641	2.34421	0.075796		36.4001	40.1978	1.10405	1		36.4001	47.2277	1.29665	1		NTMC2T4,NTMC2TYPE4	AT3G61050.2
Ciclev10028522m.g	PTHR22849:SF52 - E3 UBIQUITIN-PROTEIN LIGASE PUB24-RELATED (1 of 1)	plant U-box 26	43.8469	57.9885	1.32179	0.207521		43.1105	6.71329	0.157677	4.23288e-13		43.1105	14.3069	0.333413	0.000100401		43.1105	35.6248	0.826762	1		43.1105	50.5131	1.17132	1		PUB26	AT1G49780.1
Ciclev10019279m.g	K15404 - aldehyde decarbonylase (K15404, CER1) (1 of 3)	Fatty acid hydroxylase superfamily	0	0.0321066	1.32107	1		0.032935	0.011159	0.836191	1		0.032935	14.8625	112.555	1.11671e-21		0.032935	0.0448071	1.08931	1		0.032935	0	0.752248	1		CER1	AT1G02205.2
Ciclev10030712m.g	PTHR23336:SF7 - HISTIDINE KINASE-, DNA GYRASE B-, AND HSP90-LIKE ATPASE FAMILY PROTEIN-RELATED (1 of 2)	Histidine kinase-, DNA gyrase B-, and HSP90-like ATPase family protein	4.74715	6.2828	1.31682	0.534772		1.4492	5.12521	3.37285	0.279065		1.4492	13.0634	8.49693	5.02023e-10		1.4492	3.5998	2.38821	0.922048		1.4492	10.4734	6.82506	0.877912			AT5G50780.1
Ciclev10021100m.g	PF02701 - Dof domain, zinc finger (zf-Dof) (1 of 24)	OBF binding protein 4	12.652	16.6594	1.31425	0.0976709		30.4364	12.8941	0.425527	8.30275e-05		30.4364	16.2655	0.535935	0.0138559		30.4364	9.67833	0.320219	0.000271071		30.4364	22.9662	0.755367	1		OBP4	AT5G60850.1
Ciclev10002843m.g	PTHR33565:SF1 - DORMANCY/AUXIN ASSOCIATED PROTEIN (1 of 1)	Dormancy/auxin associated family protein	286.563	375.031	1.30861	0.0884247		1128.94	151.069	0.133891	1.28831e-08		1128.94	267.328	0.236862	0.00481645		1128.94	903.293	0.80014	0.934867		1128.94	828.879	0.734231	1			AT1G56220.3
Ciclev10000439m.g	K05663 - mitochondrial ABC transporter ATM (ABC.ATM) (1 of 1)	ABC transporter of the mitochondrion 3	13.0245	17.048	1.30657	0.0984999		9.44471	22.3571	2.35283	0.263914		9.44471	32.7591	3.44264	0.00116902		9.44471	12.1047	1.27868	1		9.44471	13.083	1.38119	1		ATATM3,ATM3,STA1	AT5G58270.1
Ciclev10015215m.g	PTHR12506:SF24 - ZINC FINGER CCCH DOMAIN-CONTAINING PROTEIN 26-RELATED (1 of 1)	Zinc finger C-x8-C-x5-C-x3-H type family protein	14.6674	19.1689	1.30483	0.205797		8.82064	20.6246	2.32322	0.162562		8.82064	47.9609	5.38761	8.23062e-08		8.82064	21.9592	2.47283	0.0114292		8.82064	14.3729	1.62241	1			AT1G04990.1
Ciclev10009695m.g	PTHR22981:SF27 - KETOSE-BISPHOSPHATE ALDOLASE CLASS-II FAMILY PROTEIN (1 of 3)	glutamine dumper 3	0.154073	0.231428	1.30446	1		0	0.282254	3.82254	0.804098		0	3.40868	35.0868	0.00127941		0	0.271138	3.71138	1		0	0.26628	3.6628	1		ATGDU3,GDU3,LSB1	AT5G57685.1
Ciclev10002879m.g	3.6.3.8 - Calcium-transporting ATPase / Calcium-translocating P-type ATPase (1 of 28)		6.13072	8.01825	1.30294	0.418838		29.5633	3.02109	0.105217	1.09691e-11		29.5633	2.39616	0.0841497	9.43313e-11		29.5633	2.79991	0.0977608	8.98686e-11		29.5633	15.7095	0.532964	1
Ciclev10025312m.g	5.3.99.5 - Thromboxane-A synthase / Thromboxane synthetase (1 of 2)	violaxanthin de-epoxidase-related	2.58746	3.3974	1.30138	0.781458		0.793908	11.4329	12.9017	1.00956e-08		0.793908	6.71795	7.62712	0.000736148		0.793908	2.24876	2.62752	0.175201		0.793908	2.49865	2.90707	1			AT2G21860.1
Ciclev10007590m.g	1.1.1.35//4.2.1.17//5.1.2.3//5.3.3.8 - 3-hydroxyacyl-CoA dehydrogenase / Beta-keto-reductase // Enoyl-CoA hydratase / Unsaturated acyl-CoA hydratase // Dodecenoyl-CoA isomerase / Dodecenoyl-CoA Delta-isomerase (1 of 1)	Enoyl-CoA hydratase/isomerase family	58.4176	75.8341	1.29763	0.074232		23.1201	71.1877	3.07008	0.00757057		23.1201	82.3894	3.5525	0.000159191		23.1201	54.9708	2.37169	0.00755126		23.1201	37.8524	1.63446	1		AIM1	AT4G29010.1
Ciclev10031371m.g	PTHR31358:SF6 - F3I6.9 PROTEIN (1 of 1)		11.0302	14.2638	1.29052	0.157864		3.81277	5.72058	1.48759	1		3.81277	38.7008	9.91646	1.99348e-14		3.81277	10.1711	2.62501	0.272045		3.81277	10.9031	2.81209	1			AT1G24160.2
Ciclev10004375m.g	PTHR11689:SF92 - H(+)/CL(-) EXCHANGE TRANSPORTER 7 (1 of 1)	chloride channel D	8.87928	11.4617	1.28759	0.272308		10.0032	59.7137	5.92028	3.64896e-08		10.0032	31.0611	3.08428	0.0154133		10.0032	10.7393	1.07286	1		10.0032	12.8142	1.27823	1		ATCLC-D,CLC-D	AT5G26240.1
Ciclev10023855m.g	PTHR23092:SF19 - NUCLEOTIDYLTRANSFERASE (1 of 2)	nucleotidyltransferases	1.9558	2.54311	1.28569	0.922586		0.918865	5.74544	5.7372	0.0460194		0.918865	5.37701	5.3756	0.000675876		0.918865	0.91224	0.993497	1		0.918865	2.58182	2.63216	1			AT3G61690.1
Ciclev10011643m.g	PTHR32295:SF32 - PROTEIN IQ-DOMAIN 3-RELATED (1 of 2)	IQ-domain 2	4.47727	5.78308	1.28528	0.284116		1.32595	6.02199	4.29327	0.00987498		1.32595	10.9294	7.73476	4.92324e-06		1.32595	2.71719	1.97566	0.495653		1.32595	2.61144	1.90149	1		iqd2	AT5G03040.2
Ciclev10000133m.g	3.4.24.61 - Nardilysin / NRD convertase (1 of 1)	Insulinase (Peptidase family M16) family protein	7.04315	9.05634	1.28183	0.195069		2.81367	16.148	5.5765	0.0178045		2.81367	23.8982	8.23643	9.27662e-12		2.81367	7.0383	2.44994	0.31477		2.81367	9.19959	3.19171	1			AT1G06900.1
Ciclev10024690m.g	PTHR19878:SF4 - TRANSDUCIN/WD40 DOMAIN-CONTAINING PROTEIN (1 of 1)	Transducin/WD40 repeat-like superfamily protein	7.17493	9.21764	1.28079	0.620337		3.7846	16.1311	4.17832	0.127358		3.7846	18.1	4.68516	4.45066e-06		3.7846	5.77238	1.51171	0.684639		3.7846	7.79345	2.03198	1			AT3G50590.1
Ciclev10000761m.g	1.1.1.34 - Hydroxymethylglutaryl-CoA reductase (NADPH) / HMG-CoA reductase (1 of 2)	hydroxy methylglutaryl CoA reductase 1	23.6003	30.2436	1.2803	0.502837		18.2263	114.983	6.27966	8.07878e-10		18.2263	120.311	6.57039	3.54703e-12		18.2263	35.6229	1.94927	0.0889118		18.2263	41.0514	2.24548	1		HMG1,HMGR1	AT1G76490.1
Ciclev10007234m.g	K06699 - proteasome activator subunit 4 (PSME4) (1 of 1)	proteasome activating protein 200	10.2279	13.1073	1.27879	0.181308		4.92387	9.1432	1.83986	0.910668		4.92387	22.9118	4.5805	1.06937e-06		4.92387	8.57023	1.72581	0.274265		4.92387	8.99437	1.81023	1		PA200	AT3G13330.1
Ciclev10018449m.g	PTHR12616:SF6 - RING ZINC FINGER-CONTAINING PROTEIN (1 of 1)	transducin family protein / WD-40 repeat family protein	2.91819	3.75955	1.27876	0.475244		2.0123	5.87333	2.82788	0.136658		2.0123	7.83614	3.7571	0.000617456		2.0123	3.47506	1.6925	0.848266		2.0123	3.81412	1.85301	1			AT4G00800.1
Ciclev10000625m.g	PTHR32258:SF4 - KINASE INTERACTING (KIP1-LIKE) FAMILY PROTEIN (1 of 2)	Kinase interacting (KIP1-like) family protein	9.59168	12.2767	1.27705	0.162506		2.99233	6.06185	1.99263	0.835532		2.99233	13.5888	4.4267	6.96398e-05		2.99233	4.92597	1.6253	0.922036		2.99233	7.52679	2.46636	1			AT5G58320.2
Ciclev10017625m.g	PTHR31642:SF10 - ACYLTRANSFERASE-LIKE PROTEIN-RELATED (1 of 1)	HXXXD-type acyl-transferase family protein	3.63932	4.67434	1.27679	0.621711		3.79145	0	0.0256974	9.08797e-10		3.79145	0.571741	0.17262	0.0682871		3.79145	1.96363	0.530299	0.579474		3.79145	2.94047	0.781321	1			AT5G41040.1
Ciclev10018614m.g	PTHR13793:SF5 - HISTONE-LYSINE N-METHYLTRANSFERASE ATX4-RELATED (1 of 1)	SET domain group 29	3.36406	4.318	1.27538	0.688215		1.84433	8.90053	4.62911	0.0116444		1.84433	9.49959	4.93721	4.84386e-05		1.84433	2.75084	1.46623	1		1.84433	4.06887	2.14411	1		ATX5,SDG29,SET29	AT5G53430.1
Ciclev10030561m.g	PTHR13164 - CALICYLIN BINDING PROTEIN (1 of 3)	COP1-interacting protein 4.1	4.48834	5.751	1.27519	0.268328		1.12448	4.28341	3.57981	0.142817		1.12448	6.14115	5.09697	0.000310887		1.12448	2.31071	1.96876	0.473767		1.12448	2.44748	2.08046	1		CIP4.1	AT4G00930.1
Ciclev10016505m.g	PTHR34053:SF1 - PROTEIN ULTRAPETALA 1-RELATED (1 of 2)	Developmental regulator, ULTRAPETALA	6.02491	7.70241	1.27388	0.130212		3.00961	13.8246	4.47792	0.00037665		3.00961	9.52427	3.09501	0.0326744		3.00961	5.37349	1.76019	0.399839		3.00961	3.54809	1.17317	1		ULT,ULT1	AT4G28190.1
Ciclev10013069m.g	PTHR10438:SF240 - THIOREDOXIN H9 (1 of 2)		307.796	390.876	1.26983	0.565711		82.3117	74.8012	0.908866	0.849359		82.3117	163.601	1.98638	0.417982		82.3117	521.082	6.32412	1.16395e-06		82.3117	131.516	1.59705	1			AT2G47485.1
Ciclev10018941m.g	PTHR31268:SF2 - GALACTINOL--SUCROSE GALACTOSYLTRANSFERASE 5-RELATED (1 of 2)	Raffinose synthase family protein	0.43421	0.577992	1.26915	1		0.210524	12.8322	41.6464	1.68405e-05		0.210524	4.53487	14.926	1.54189e-05		0.210524	0.104587	0.658845	1		0.210524	0.0562117	0.503059	1		SIP1	AT5G40390.1
Ciclev10000382m.g	K10807 - ribonucleoside-diphosphate reductase subunit M1 (RRM1) (1 of 3)		3.55757	4.53427	1.26704	0.554976		1.8518	6.62278	3.4444	0.14456		1.8518	8.77787	4.54855	0.00058752		1.8518	2.24178	1.1998	1		1.8518	3.34381	1.76443	1			AT1G75730.1
Ciclev10012189m.g	5.4.99.5 - Chorismate mutase / Hydroxyphenylpyruvate synthase (1 of 2)	chorismate mutase 1	16.0903	20.3944	1.26585	0.29196		15.5775	33.869	2.16674	0.206441		15.5775	87.8679	5.6111	2.12168e-09		15.5775	20.8983	1.33939	0.881744		15.5775	24.5823	1.57438	1		ATCM1,CM1	AT3G29200.1
Ciclev10013930m.g	PTHR13832:SF340 - PROTEIN PHOSPHATASE 2C 29 (1 of 1)	poltergeist like 1	1.93204	2.46999	1.26474	0.599145		0.573767	9.88645	14.8218	0.111318		0.573767	11.5385	17.2737	1.8788e-07		0.573767	0.769669	1.29076	1		0.573767	2.18224	3.38729	1		PLL1	AT2G35350.1
Ciclev10018430m.g	K12604 - CCR4-NOT transcription complex subunit 1 (CNOT1, NOT1) (1 of 1)	transcription regulators	3.99802	5.08143	1.26437	0.88785		2.36347	9.53044	3.90929	0.165536		2.36347	10.7133	4.38945	5.79143e-05		2.36347	2.12864	0.904675	1		2.36347	5.00678	2.073	1			AT1G02080.2
Ciclev10014451m.g	PTHR10566:SF50 - PROTEIN LACT-3 (1 of 2)	Protein kinase superfamily protein	38.2778	47.9449	1.25189	0.115239		29.8469	53.1673	1.77873	0.690039		29.8469	178.611	5.96759	4.17886e-11		29.8469	70.6838	2.36365	0.010429		29.8469	62.0101	2.07401	1			AT3G07700.2
Ciclev10007367m.g	3.6.3.6 - Proton-exporting ATPase / Proton-translocating P-type ATPase (1 of 13)	H(+)-ATPase 5	20.7771	26.0347	1.25184	0.219106		9.2572	107.837	11.5351	6.73982e-20		9.2572	49.9082	5.34436	5.04745e-06		9.2572	21.102	2.26585	0.0163165		9.2572	18.4844	1.98611	1		AHA5,HA5	AT2G24520.1
Ciclev10010925m.g	PTHR12975 - TRANSPORT PROTEIN TRAPP (1 of 1)	Tetratricopeptide repeat (TPR)-like superfamily protein	3.6593	4.60199	1.25076	0.806635		2.52597	8.44448	3.25383	0.0598084		2.52597	10.9765	4.21805	0.000255495		2.52597	4.15119	1.6189	0.578719		2.52597	5.23751	2.03258	1			AT5G16280.1
Ciclev10027673m.g	PTHR22884:SF374 - ZINC FINGER CCCH DOMAIN-CONTAINING PROTEIN 19-RELATED (1 of 2)	nucleic acid binding;zinc ion binding;DNA binding	9.39093	11.7699	1.25065	0.675416		3.99431	11.1465	2.74685	0.681521		3.99431	23.5966	5.7877	3.27608e-09		3.99431	6.41371	1.59092	0.712957		3.99431	11.4671	2.82517	1			AT2G16485.1
Ciclev10001082m.g	PF02458 - Transferase family (Transferase) (1 of 116)	HXXXD-type acyl-transferase family protein	7.01958	8.80396	1.25063	0.149628		6.97995	1.25822	0.19184	8.28929e-06		6.97995	5.68806	0.817528	0.628362		6.97995	5.14292	0.740531	1		6.97995	6.62674	0.950111	1			AT3G26040.1
Ciclev10005215m.g	2.7.11.2 - [Pyruvate dehydrogenase (acetyl-transferring)] kinase / Pyruvate dehydrogenase kinase (phosphorylating) (1 of 1)	pyruvate dehydrogenase kinase	57.0307	71.3202	1.25012	0.130758		69.4976	238.134	3.42302	0.000226337		69.4976	193.715	2.78479	0.00758147		69.4976	91.3819	1.31444	0.970264		69.4976	76.9315	1.10681	1		ATPDHK,PDK	AT3G06483.1
Ciclev10007362m.g	PTHR10641:SF538 - LD18233P (1 of 1)	myb domain protein 4r1	1.75989	2.2245	1.24981	0.773151		0.602393	2.93008	4.31393	0.280381		0.602393	4.11101	5.99524	0.000583912		0.602393	1.03717	1.619	1		0.602393	1.93149	2.89225	1		AtMYB4R1,MYB4R1	AT3G18100.1
Ciclev10030507m.g	K11644 - paired amphipathic helix protein Sin3a (SIN3A) (1 of 3)	SIN3-like 4	8.53658	10.6697	1.24699	0.549699		4.92095	15.6076	3.1284	0.517683		4.92095	19.6152	3.9266	8.73242e-05		4.92095	6.77534	1.36933	1		4.92095	11.7186	2.35386	1		SNL4	AT1G70060.1
Ciclev10008071m.g	PTHR22870//PTHR22870:SF155 - REGULATOR OF CHROMOSOME CONDENSATION // SUBFAMILY NOT NAMED (1 of 1)	Regulator of chromosome condensation (RCC1) family protein	22.3551	27.8342	1.244	0.648295		43.1689	272.787	6.30678	5.77946e-10		43.1689	182.193	4.21303	2.98012e-06		43.1689	64.1814	1.48563	0.690607		43.1689	57.6732	1.33521	1			AT5G11580.1
Ciclev10000337m.g	PTHR12537:SF64 - PUMILIO HOMOLOG 11-RELATED (1 of 1)	pumilio 7	1.17215	1.48041	1.24231	0.901736		0.5518	15.5621	24.0289	4.23288e-13		0.5518	3.59714	5.6722	0.0158154		0.5518	1.83417	2.96743	0.156947		0.5518	0.57088	1.02927	1		APUM7,PUM7	AT1G78160.1
Ciclev10002209m.g	KOG0715 - Molecular chaperone (DnaJ superfamily) (1 of 8)	Chaperone DnaJ-domain superfamily protein	7.4878	9.31647	1.241	0.324235		52.2494	14.2425	0.273976	1.02342e-07		52.2494	18.7433	0.359952	0.000118493		52.2494	45.0286	0.862065	1		52.2494	40.9828	0.784781	1			AT4G09350.1
Ciclev10007219m.g	PTHR11254:SF291 - E3 UBIQUITIN-PROTEIN LIGASE HUWE1 (1 of 1)	ubiquitin-protein ligase 1	5.89623	7.32843	1.23885	0.531059		2.93423	9.60035	3.19698	0.28908		2.93423	10.5716	3.51707	0.000614887		2.93423	3.60181	1.22002	1		2.93423	6.10907	2.04634	1		UPL1	AT1G55860.2
Ciclev10015266m.g	PTHR31312:SF1 - TRANSCRIPTION ACTIVATOR GLK1-RELATED (1 of 1)	GBF\'s pro-rich region-interacting factor 1	2.75006	3.42923	1.2383	0.846559		5.64521	2.44804	0.443507	0.000854704		5.64521	1.04552	0.199387	7.66667e-06		5.64521	1.01151	0.193467	1.69808e-05		5.64521	4.70837	0.836935	1		ATGLK1,GLK1,GPRI1	AT2G20570.1
Ciclev10032949m.g	PTHR33790:SF1 - PROTEIN EARLY RESPONSIVE TO DEHYDRATION 15 (1 of 2)		142.846	176.844	1.23784	0.146029		264.369	82.1135	0.310862	1.52282e-07		264.369	88.1203	0.333575	0.000788804		264.369	156.818	0.593332	0.177862		264.369	171.024	0.647045	1			AT4G14270.1
Ciclev10025361m.g	PTHR13683:SF232 - ASPARTYL PROTEASE FAMILY PROTEIN (1 of 2)	Eukaryotic aspartyl protease family protein	2.76771	3.44895	1.23755	0.545192		2.31198	4.18877	1.77812	0.540582		2.31198	13.5242	5.64857	7.52961e-05		2.31198	4.09564	1.7395	0.838093		2.31198	3.6309	1.54682	1			AT4G35880.1
Ciclev10018460m.g	KOG0401 - Translation initiation factor 4F, ribosome/mRNA-bridging subunit (eIF-4G) (1 of 1)	eukaryotic translation initiation factor 4G	13.9366	17.2411	1.23542	0.422716		5.12585	11.5964	2.23817	0.89841		5.12585	24.8441	4.77321	4.22406e-07		5.12585	8.09681	1.56851	1		5.12585	16.6779	3.21056	1		CUM2,EIF4G	AT3G60240.2
Ciclev10031947m.g	PTHR10366//PTHR10366:SF332 - NAD DEPENDENT EPIMERASE/DEHYDRATASE // SUBFAMILY NOT NAMED (1 of 4)	NAD(P)-binding Rossmann-fold superfamily protein	28.2179	34.8678	1.23483	0.15222		59.8149	14.8882	0.250159	1.24685e-07		59.8149	17.9575	0.301386	0.000375945		59.8149	36.9246	0.617953	0.367467		59.8149	49.222	0.823201	1			AT5G19440.1
Ciclev10030514m.g	PTHR12601:SF6 - CLUSTERED MITOCHONDRIA PROTEIN HOMOLOG (1 of 1)	tetratricopeptide repeat (TPR)-containing protein	10.244	12.6599	1.23356	0.207382		4.53669	19.2317	4.16928	0.00677426		4.53669	23.2389	5.03353	1.24316e-07		4.53669	8.41758	1.837	0.154898		4.53669	9.67905	2.10906	0.9733			AT3G52140.1
Ciclev10004460m.g	PTHR24096:SF221 - PROTEIN ACS-13, ISOFORM C (1 of 2)	long-chain acyl-CoA synthetase 7	43.903	54.1264	1.23233	0.152854		17.4971	76.0242	4.32596	0.00454805		17.4971	60.8078	3.46125	0.000364883		17.4971	24.3477	1.38931	0.765873		17.4971	30.8434	1.75844	1		ATLACS7,LACS7	AT5G27600.1
Ciclev10018923m.g	PTHR12210//PTHR12210:SF40 - NUCLEAR LIM INTERACTOR-INTERACTING FACTOR-RELATED // SUBFAMILY NOT NAMED (1 of 1)	Haloacid dehalogenase-like hydrolase (HAD) superfamily protein	3.18452	3.94652	1.232	0.18988		1.96166	10.1224	4.95834	0.0829285		1.96166	9.00831	4.41794	0.000805148		1.96166	2.88231	1.44656	0.722473		1.96166	3.15214	1.57743	1			AT4G26190.1
Ciclev10030948m.g	PTHR23074:SF95 - AAA-TYPE ATPASE DOMAIN-CONTAINING PROTEIN-RELATED (1 of 2)	P-loop containing nucleoside triphosphate hydrolases superfamily protein	10.9466	13.4974	1.23092	0.639054		4.33187	21.2708	4.82207	0.079377		4.33187	22.1103	5.0115	8.91403e-05		4.33187	7.22381	1.65253	1		4.33187	10.6288	2.42084	1			AT1G50140.1
Ciclev10014496m.g	PF01657//PF07714 - Salt stress response/antifungal (Stress-antifung) // Protein tyrosine kinase (Pkinase_Tyr) (1 of 20)	cysteine-rich RLK (RECEPTOR-like protein kinase) 10	10.9132	13.4524	1.23056	0.229605		4.33697	17.7357	4.01979	0.000169391		4.33697	11.9004	2.70463	0.0772815		4.33697	10.616	2.41516	0.0305409		4.33697	7.60463	1.73646	1		CRK10,RLK4	AT4G23180.1
Ciclev10011719m.g	PTHR11588//PTHR11588:SF114 - TUBULIN // SUBFAMILY NOT NAMED (1 of 2)	beta-6 tubulin	55.6211	68.4486	1.23021	0.244539		90.0575	11.3153	0.126615	9.35168e-16		90.0575	42.1138	0.468223	0.00575612		90.0575	56.1766	0.624204	0.311643		90.0575	65.5464	0.72813	1		TUB6	AT5G12250.1
Ciclev10004114m.g	PTHR16166:SF93 - PROTEIN T08G11.1, ISOFORM A (1 of 1)	calcium-dependent lipid-binding family protein	2.58412	3.19829	1.22881	0.54106		0.845318	2.52447	2.77628	0.802821		0.845318	5.11016	5.51154	7.18697e-07		0.845318	1.47879	1.67011	1		0.845318	2.84399	3.11429	1			AT1G48090.1
Ciclev10027423m.g	PF12734 - Cysteine-rich TM module stress tolerance (CYSTM) (1 of 7)		167.484	205.603	1.22747	0.306925		423.75	27.1761	0.0643532	0.000434615		423.75	75.5966	0.178593	0.189576		423.75	125.299	0.295856	0.0798757		423.75	169.32	0.399716	1
Ciclev10031089m.g	PTHR31086:SF20 - ALUMINUM-ACTIVATED MALATE TRANSPORTER 4-RELATED (1 of 3)	Aluminium activated malate transporter family protein	6.08476	7.49123	1.22741	0.163377		4.01015	15.9522	3.90549	0.000484312		4.01015	13.1465	3.22287	0.0146473		4.01015	5.0277	1.24757	0.985364		4.01015	5.51319	1.36569	1			AT1G25480.1
Ciclev10011471m.g	PTHR24349//PTHR24349:SF145 - SERINE/THREONINE-PROTEIN KINASE // SUBFAMILY NOT NAMED (1 of 1)	calcium-dependent protein kinase 13	27.06	33.2241	1.22695	0.212114		19.4836	27.1433	1.39113	1		19.4836	71.3014	3.64598	4.91563e-05		19.4836	29.5799	1.51555	0.526589		19.4836	30.2611	1.55033	1		CPK13	AT3G51850.1
Ciclev10030472m.g	K15192 - TATA-binding protein-associated factor [EC:3.6.4.-] (BTAF1, MOT1) (1 of 1)	DNA binding;ATP binding;nucleic acid binding;binding;helicases;ATP binding;DNA binding;helicases	2.84632	3.50613	1.22394	0.400236		1.88427	7.22977	3.69393	0.0702387		1.88427	6.98656	3.57136	0.00147147		1.88427	2.81691	1.47002	0.701125		1.88427	3.58686	1.85804	1		ATBTAF1,BTAF1,CHA16,CHR16,RGD3	AT3G54280.1
Ciclev10031171m.g	PTHR12428:SF18 - ALBINO3-LIKE PROTEIN 1, CHLOROPLASTIC (1 of 1)	OxaA/YidC-like membrane insertion protein	26.0188	31.7906	1.22098	0.260405		16.362	31.2433	1.90397	0.779063		16.362	58.8892	3.58335	0.000466787		16.362	14.4425	0.883395	1		16.362	23.989	1.46331	1		ALB4,ARTEMIS	AT1G24490.1
Ciclev10005594m.g	PF03763 - Remorin, C-terminal region (Remorin_C) (1 of 11)	Remorin family protein	56.4689	68.8655	1.21914	0.167591		43.5791	36.3735	0.835032	0.0342698		43.5791	9.88911	0.228693	3.01633e-05		43.5791	16.3513	0.37664	0.00176782		43.5791	35.5936	0.817178	1			AT2G41870.1
Ciclev10014010m.g	PTHR10799:SF725 - IMMUNOGLOBULIN E-SET DOMAIN-CONTAINING PROTEIN (1 of 1)	chromatin remodeling 4	1.97132	2.42487	1.21897	0.764569		0.863948	3.42426	3.65607	0.392934		0.863948	4.16192	4.42131	0.000475892		0.863948	1.25544	1.40614	0.981869		0.863948	2.43726	2.63216	1		CHR4,PKR1	AT5G44800.1
Ciclev10030633m.g	K10908 - DNA-directed RNA polymerase, mitochondrial [EC:2.7.7.6] (POLRMT, RPO41) (1 of 3)	male gametophyte defective 3	2.47597	3.02719	1.21398	0.893		0.846211	5.75657	6.1895	0.0411957		0.846211	7.37234	7.89711	2.49917e-06		0.846211	1.93402	2.14965	0.370416		0.846211	2.60142	2.85498	1		MGP3	AT1G68990.1
Ciclev10000030m.g	K18995 - ATP-dependent RNA helicase DHX29 [EC:3.6.4.13] (DHX29) (1 of 1)	RNA helicase family protein	4.22883	5.15073	1.21297	0.573987		1.60493	5.0597	3.02634	0.0766121		1.60493	8.23758	4.89028	6.42549e-05		1.60493	2.21147	1.35576	1		1.60493	3.84018	2.31105	1			AT1G58060.1
Ciclev10017118m.g	PTHR33270:SF5 - GB (1 of 1)		8.04288	9.77027	1.21214	0.700453		24.159	1.85454	0.0805698	1.53007e-09		24.159	21.278	0.881243	0.751341		24.159	31.1551	1.28839	1		24.159	22.0807	0.91433	1			AT5G14410.1
Ciclev10020828m.g	K13066 - caffeic acid 3-O-methyltransferase (E2.1.1.68, COMT) (1 of 43)	O-methyltransferase 1	9.45299	11.4105	1.20491	0.306663		14.8861	2.19105	0.152879	3.62787e-09		14.8861	6.62074	0.448466	0.00817113		14.8861	11.0988	0.747285	0.821727		14.8861	10.5288	0.709247	1		ATOMT1,OMT1	AT5G54160.1
Ciclev10007252m.g	PTHR22884:SF340 - HISTONE-LYSINE N-METHYLTRANSFERASE SU(VAR)3-9-RELATED (1 of 1)	ENHANCED DOWNY MILDEW 2	7.66565	9.25423	1.20457	0.796146		3.33684	10.4825	3.07912	0.16591		3.33684	13.6154	3.99071	8.24371e-05		3.33684	4.46247	1.32752	1		3.33684	8.03657	2.36745	0.9733		EDM2	AT5G55390.1
Ciclev10003301m.g	PF10358 - N-terminal C2 in EEIG1 and EHBP1 proteins (NT-C2) (1 of 10)		1.72759	2.09671	1.20197	0.83571		0.800871	0.839722	1.04313	0.715271		0.800871	4.69006	5.31714	0.000109421		0.800871	0.964464	1.18159	1		0.800871	1.61032	1.89852	1			AT1G22060.1
Ciclev10027670m.g	PTHR11254:SF73 - E3 UBIQUITIN-PROTEIN LIGASE TRIP12 (1 of 1)	HEAT repeat ;HECT-domain (ubiquitin-transferase)	10.6673	12.8277	1.20064	0.735133		6.48425	22.3185	3.40486	0.214222		6.48425	25.9462	3.95584	5.5909e-05		6.48425	7.69354	1.18367	1		6.48425	12.4508	1.90619	1		KAK,UPL3	AT4G38600.1
Ciclev10014858m.g	KOG0156 - Cytochrome P450 CYP2 subfamily (1 of 157)	cytochrome P450, family 706, subfamily A, polypeptide 4	28.2086	33.8854	1.20053	0.264656		31.8784	8.5527	0.270579	0.000709606		31.8784	3.93889	0.1263	4.2457e-05		31.8784	6.3965	0.203153	3.04526e-06		31.8784	13.7842	0.434173	0.877912		CYP706A4	AT4G12300.1
Ciclev10018809m.g	K17907 - autophagy-related protein 9 (ATG9) (1 of 1)	autophagy 9 (APG9)	4.45879	5.36477	1.19873	0.882655		2.67814	10.9323	3.97111	0.00189456		2.67814	11.2033	4.06866	0.00044176		2.67814	3.58609	1.32682	1		2.67814	6.44277	2.35509	0.963716		APG9,ATAPG9	AT2G31260.1
Ciclev10025755m.g	PTHR11695:SF497 - CINNAMYL ALCOHOL DEHYDROGENASE 6-RELATED (1 of 4)	cinnamyl alcohol dehydrogenase 6	126.459	151.575	1.19846	0.406974		609.687	105.765	0.173609	1.5424e-14		609.687	141.567	0.232322	6.45446e-09		609.687	229.312	0.376217	0.000462525		609.687	372.326	0.610747	1		ATCAD6,CAD6	AT4G37970.1
Ciclev10008765m.g	K03146 - thiamine thiazole synthase (THI4, THI1) (1 of 3)	thiazole biosynthetic enzyme, chloroplast (ARA6) (THI1) (THI4)	1292.74	1546.5	1.19627	0.148226		642.994	680.083	1.05767	0.970221		642.994	2635.64	4.09854	1.45074e-07		642.994	1079.18	1.67826	0.173111		642.994	1189.32	1.84952	1		THI1,THI4,TZ	AT5G54770.1
Ciclev10000195m.g	PTHR18966//PTHR18966:SF186 - IONOTROPIC GLUTAMATE RECEPTOR // SUBFAMILY NOT NAMED (1 of 1)	glutamate receptor 3.3	7.67514	9.19345	1.19528	0.400236		5.6803	11.7515	2.05034	0.44767		5.6803	28.6711	4.97745	8.29304e-07		5.6803	7.95429	1.3934	0.935359		5.6803	6.53781	1.14835	1		ATGLR3.3,GLR3.3	AT1G42540.1
Ciclev10004565m.g	K01687 - dihydroxy-acid dehydratase (ilvD) (1 of 1)	dehydratase family	8.41545	10.0675	1.194	0.482076		2.78949	4.54072	1.60607	1		2.78949	22.0634	7.67036	6.85248e-10		2.78949	3.85543	1.3689	1		2.78949	4.85061	1.71331	1			AT3G23940.1
Ciclev10014776m.g	PTHR31288:SF10 - O-FUCOSYLTRANSFERASE FAMILY PROTEIN (1 of 1)	O-fucosyltransferase family protein	2.00331	2.40978	1.19325	0.805446		1.02996	13.9974	12.476	3.99105e-06		1.02996	11.3481	10.1314	7.32196e-09		1.02996	3.37662	3.07676	0.029818		1.02996	3.84785	3.4938	1			AT2G01480.1
Ciclev10030724m.g	3.2.1.50 - Alpha-N-acetylglucosaminidase / NAG (1 of 2)	alpha-N-acetylglucosaminidase family / NAGLU family	12.4559	14.873	1.19251	0.387317		7.6988	13.3805	1.72854	1		7.6988	29.188	3.75545	0.000273608		7.6988	14.2529	1.8404	0.228662		7.6988	12.5674	1.62428	1		CYL1,NAGLU	AT5G13690.1
Ciclev10014012m.g	3.4.22.52 - Calpain-1 / Mu-calpain (1 of 1)	calpain-type cysteine protease family	1.69638	2.04186	1.19232	0.522927		0.774817	3.40269	4.00391	0.044101		0.774817	3.64077	4.27606	0.00129377		0.774817	1.34522	1.65203	0.829991		0.774817	2.23086	2.66439	1		ATDEK1,DEK1,EMB1275,EMB80	AT1G55350.1
Ciclev10014504m.g	PF01657//PF07714 - Salt stress response/antifungal (Stress-antifung) // Protein tyrosine kinase (Pkinase_Tyr) (1 of 20)	cysteine-rich RLK (RECEPTOR-like protein kinase) 10	18.4361	21.983	1.19135	0.546715		9.1582	31.4579	3.40864	0.00149159		9.1582	27.2538	2.95454	0.0256303		9.1582	10.4204	1.13634	1		9.1582	9.37281	1.02318	1		CRK10,RLK4	AT4G23180.1
Ciclev10007520m.g	PF00704//PF07714 - Glycosyl hydrolases family 18 (Glyco_hydro_18) // Protein tyrosine kinase (Pkinase_Tyr) (1 of 5)	lectin protein kinase family protein	1.68807	2.0287	1.1905	0.509299		1.99275	2.65087	1.31448	1		1.99275	11.7518	5.66326	2.5756e-05		1.99275	5.64929	2.74724	0.0161193		1.99275	4.12815	2.02038	1		CES101	AT3G16030.1
Ciclev10031158m.g	PTHR13718//PTHR13718:SF63 - RIBOSOMAL S SUBUNIT // SUBFAMILY NOT NAMED (1 of 1)	Ribosomal protein S5 family protein	11.1433	13.2675	1.18893	0.270286		5.16325	11.428	2.19028	0.464719		5.16325	20.8716	3.98453	0.000340841		5.16325	9.12673	1.75305	0.581339		5.16325	10.2363	1.96386	1			AT1G64880.1
Ciclev10032524m.g	PTHR31867:SF22 - EXPANSIN-A8 (1 of 3)	expansin A8	559.836	665.557	1.18881	0.806247		873.121	665.025	0.761692	0.501689		873.121	4755	5.44546	4.09458e-11		873.121	1691	1.93662	0.120176		873.121	1412.44	1.61762	1		ATEXP8,ATEXPA8,ATHEXP ALPHA 1.11,EXP8,EXPA8	AT2G40610.1
Ciclev10018468m.g	PTHR13743:SF16 - PROTEIN T01H10.8 (1 of 2)	WD-40 repeat family protein / beige-related	2.48599	2.97137	1.1877	0.845932		1.23469	3.16595	2.44697	0.387464		1.23469	6.78963	5.16197	2.5904e-05		1.23469	2.35092	1.83632	0.333161		1.23469	2.71357	2.10804	1			AT2G45540.2
Ciclev10007447m.g	PTHR11134:SF4 - AP-4 COMPLEX SUBUNIT BETA-1 (1 of 1)	adaptin family protein	5.52736	6.57848	1.18679	0.293525		3.80776	14.1137	3.63731	0.00245301		3.80776	14.9897	3.86147	0.000968927		3.80776	6.31275	1.64103	0.481838		3.80776	7.5321	1.95306	1			AT5G11490.1
Ciclev10020781m.g	PTHR12411:SF346 - KDEL-TAILED CYSTEINE ENDOPEPTIDASE CEP1-RELATED (1 of 1)	Cysteine proteinases superfamily protein	2.81646	3.35828	1.18578	0.735771		5.91027	12.0146	2.01564	0.970221		5.91027	41.3021	6.88857	2.46825e-07		5.91027	7.38168	1.24482	1		5.91027	11.5912	1.94521	1			AT5G50260.1
Ciclev10018935m.g	PTHR27001:SF10 - RECEPTOR-LIKE SERINE/THREONINE-PROTEIN KINASE ALE2 (1 of 1)	Protein kinase superfamily protein	5.63498	6.6981	1.18537	0.800838		1.83608	3.42253	1.81941	0.74654		1.83608	9.36394	4.88819	9.80489e-05		1.83608	3.62099	1.92192	0.248037		1.83608	4.95077	2.60876	0.827078		ALE2	AT2G20300.1
Ciclev10028375m.g	PTHR11926:SF176 - UDP-GLYCOSYLTRANSFERASE 87A2 (1 of 5)	UDP-Glycosyltransferase superfamily protein	77.5589	91.795	1.18332	0.184674		61.5228	36.6959	0.597116	0.0320977		61.5228	485.909	7.88684	1.808e-16		61.5228	270.202	4.38639	8.40066e-08		61.5228	119.284	1.93733	1			AT2G30140.1
Ciclev10000002m.g	PTHR13743//PTHR13743:SF83 - BEIGE/BEACH-RELATED // SUBFAMILY NOT NAMED (1 of 1)	binding	1.91479	2.28218	1.18235	0.931778		1.24856	5.64014	4.2565	0.0174646		1.24856	5.23179	3.95369	0.000932542		1.24856	1.69133	1.32833	1		1.24856	2.35499	1.82046	1			AT1G58230.1
Ciclev10023291m.g	PF01657 - Salt stress response/antifungal (Stress-antifung) (1 of 43)	cysteine-rich RLK (RECEPTOR-like protein kinase) 6	9.15234	10.8298	1.1813	0.361212		11.2531	0.0866832	0.0164434	8.95115e-08		11.2531	2.33032	0.214066	0.000553394		11.2531	4.1559	0.374867	0.11235		11.2531	7.0002	0.625397	1		CRK6	AT4G23140.2
Ciclev10030362m.g	3.7.1.17//3.7.1.8 - 2,6-dioxo-6-phenylhexa-3-enoate hydrolase / HOHPDA hydrolase (1 of 1)	alpha/beta-Hydrolases superfamily protein	53.8679	63.5824	1.18	0.270286		67.8011	20.4806	0.303098	3.78617e-06		67.8011	34.8526	0.514758	0.0196581		67.8011	58.1092	0.857265	1		67.8011	46.1121	0.68058	1			AT5G22460.2
Ciclev10007398m.g	K03163 - DNA topoisomerase I [EC:5.99.1.2] (TOP1) (1 of 1)	DNA topoisomerase 1 beta	16.58	19.5667	1.17906	0.424506		5.75924	21.5375	3.69288	0.37926		5.75924	34.1853	5.8515	4.73455e-09		5.75924	9.37304	1.61677	0.794902		5.75924	15.1331	2.59985	1		TOP1,TOP1BETA	AT5G55310.1
Ciclev10001459m.g	1.14.19.2 - Stearoyl-[acyl-carrier-protein] 9-desaturase / Stearyl-ACP desaturase (1 of 7)	Plant stearoyl-acyl-carrier-protein desaturase family protein	4.71494	5.56268	1.17607	0.467694		1.13991	2.04771	1.73215	0.884702		1.13991	70.244	56.7331	1.57398e-50		1.13991	9.13312	7.44659	0.000234902		1.13991	5.6717	4.65493	0.551098			AT3G02630.1
Ciclev10010989m.g	2.4.1.25 - 4-alpha-glucanotransferase / Oligo-1,4-1,4-glucantransferase (1 of 2)	disproportionating enzyme 2	12.4595	14.6666	1.17573	0.302637		4.27192	16.2577	3.74152	0.002997		4.27192	20.9833	4.82243	5.53212e-06		4.27192	6.94756	1.612	0.568591		4.27192	6.85824	1.59157	1		DPE2	AT2G40840.1
Ciclev10027982m.g	K03283 - heat shock 70kDa protein 1/8 (HSPA1_8) (1 of 9)		1.55242	1.84224	1.17539	0.503271		0.500713	3.56053	6.09364	0.00666203		0.500713	6.08057	10.2887	5.04861e-06		0.500713	1.23439	2.22135	0.923097		0.500713	1.77318	3.11826	1			AT3G11590.1
Ciclev10019090m.g	PTHR11909:SF131 - CASEIN KINASE-LIKE PROTEIN-RELATED (1 of 1)	Protein kinase family protein	15.1252	17.717	1.17023	0.32401		3.91798	16.3156	4.08553	0.123127		3.91798	22.4025	5.60045	6.18106e-06		3.91798	7.71298	1.9445	0.368195		3.91798	13.4818	3.38027	1			AT3G03940.1
Ciclev10004117m.g	K14772 - U3 small nucleolar RNA-associated protein 20 (UTP20) (1 of 1)	ARM repeat superfamily protein	2.25332	2.65019	1.16864	0.544651		1.07654	7.13247	6.14724	0.00241848		1.07654	4.66416	4.04929	0.000115344		1.07654	1.70268	1.53219	0.797244		1.07654	2.5153	2.22287	0.921578			AT4G30990.1
Ciclev10026185m.g	PTHR11695:SF497 - CINNAMYL ALCOHOL DEHYDROGENASE 6-RELATED (1 of 4)	cinnamyl alcohol dehydrogenase 6	104.532	122.155	1.16842	0.183062		460.058	79.5979	0.173197	3.58348e-13		460.058	122.005	0.265354	4.87529e-07		460.058	196.358	0.426936	0.00449391		460.058	315.314	0.685447	1		ATCAD6,CAD6	AT4G37970.1
Ciclev10030614m.g	PF00069//PF00560//PF08263 - Protein kinase domain (Pkinase) // Leucine Rich Repeat (LRR_1) // Leucine rich repeat N-terminal domain (LRRNT_2) (1 of 16)	Leucine-rich repeat protein kinase family protein	6.94447	8.12784	1.16799	0.272314		2.85386	15.3422	5.2278	5.57271e-06		2.85386	22.2209	7.55652	3.65268e-10		2.85386	13.2457	4.51804	2.15206e-06		2.85386	7.46917	2.56246	0.86512			AT3G47570.1
Ciclev10011822m.g	3.1.3.24 - Sucrose-phosphate phosphatase / Sucrose-6-phosphate phosphatase (1 of 2)	Sucrose-6F-phosphate phosphohydrolase family protein	19.0107	22.2016	1.16697	0.238429		11.7749	50.8711	4.29234	3.98358e-05		11.7749	27.2934	2.30684	0.22966		11.7749	23.9972	2.02926	0.0889809		11.7749	15.3437	1.30053	1			AT2G35840.2
Ciclev10022962m.g	PF16594 - Putative AtpZ or ATP-synthase-associated (ATP-synt_Z) (1 of 1)		14.391	16.7828	1.16505	0.790243		58.5941	7.99657	0.137945	4.23418e-08		58.5941	9.05746	0.15602	0.000553394		58.5941	22.4423	0.384063	0.00433118		58.5941	45.5224	0.77729	1
Ciclev10019651m.g	1.14.13.152 - Geraniol 8-hydroxylase / G10H (1 of 23)	cytochrome P450, family 76, subfamily C, polypeptide 4	8.59488	10.0298	1.16504	1		32.8283	9.93645	0.304797	5.21289e-08		32.8283	6.99161	0.215365	2.08124e-06		32.8283	17.2977	0.52835	0.0938678		32.8283	31.5971	0.962609	1		CYP76C4	AT2G45550.1
Ciclev10025304m.g	PTHR12161:SF14 - REGULATOR OF VPS4 (1 of 2)	Regulator of Vps4 activity in the MVB pathway protein	0.0826942	0.112209	1.16155	1		0	6.72428	68.2428	1.68111e-05		0	1.23185	13.3185	0.0139555		0	0	1	1		0	0	1	1			AT4G32350.1
Ciclev10009836m.g	PTHR10168:SF56 - GLUTAREDOXIN-C10-RELATED (1 of 1)	Thioredoxin superfamily protein	0.387374	0.465399	1.16009	1		0.951177	11.5376	11.071	9.21875e-06		0.951177	1.6774	1.69086	1		0.951177	2.76145	2.72214	0.543871		0.951177	0.633334	0.697631	1			AT4G33040.1
Ciclev10015965m.g	PTHR10209//PTHR10209:SF173 - OXIDOREDUCTASE, 2OG-FE II OXYGENASE FAMILY PROTEIN // SUBFAMILY NOT NAMED (1 of 1)	ethylene-forming enzyme	11.5141	13.3492	1.15801	0.66593		35.0432	3.94876	0.115208	1.04172e-13		35.0432	9.3363	0.26851	7.55625e-06		35.0432	14.4995	0.41543	0.00825758		35.0432	31.7168	0.905348	1		ACO4,EAT1,EFE	AT1G05010.1
Ciclev10000082m.g	K14007 - protein transport protein SEC24 (SEC24) (1 of 2)	Sec23/Sec24 protein transport family protein	8.41533	9.76021	1.15794	0.626552		6.55957	21.4558	3.23681	0.15088		6.55957	28.2538	4.2576	4.11948e-05		6.55957	9.06374	1.37603	0.920962		6.55957	10.945	1.65852	1			AT4G32640.2
Ciclev10018738m.g	3.4.19.1 - Acylaminoacyl-peptidase / N-acylpeptide hydrolase (1 of 3)	Prolyl oligopeptidase family protein	12.7821	14.8134	1.15768	0.32655		7.78672	18.6361	2.37565	0.255636		7.78672	29.906	3.80462	0.000181818		7.78672	13.3314	1.70304	0.31477		7.78672	16.3858	2.09032	1			AT2G47390.1
Ciclev10009903m.g	PF08576 - Eukaryotic protein of unknown function (DUF1764) (DUF1764) (1 of 1)		1.79668	2.09357	1.15653	1		9.65696	1.38443	0.152141	6.89231e-05		9.65696	4.48652	0.470077	0.0919935		9.65696	5.32571	0.556086	0.538853		9.65696	3.75289	0.394886	0.86512			AT1G52565.1
Ciclev10033291m.g	K02922 - large subunit ribosomal protein L37e (RP-L37e, RPL37) (1 of 4)	Zinc-binding ribosomal protein family protein	12.8198	14.8366	1.1561	0.855399		40.1435	14.4073	0.360487	9.21875e-06		40.1435	12.4918	0.31289	0.0076409		40.1435	22.9957	0.573899	0.627765		40.1435	37.0003	0.921896	1			AT1G15250.1
Ciclev10021343m.g	K17725 - sulfur dioxygenase (ETHE1) (1 of 1)	glyoxalase II 3	14.098	16.31	1.1558	0.346143		11.8366	44.2371	3.71438	0.0012996		11.8366	35.7581	3.00404	0.0168741		11.8366	10.675	0.902686	1		11.8366	11.7412	0.992004	1		ETHE1,GLX2-3,GLY3	AT1G53580.1
Ciclev10000009m.g	PTHR23102 - ZINC FINGER CLIPPER -RELATED (1 of 1)	Zinc finger C-x8-C-x5-C-x3-H type family protein	2.22002	2.57934	1.15488	0.998181		0.987205	3.5136	3.32376	0.262051		0.987205	4.81123	4.5173	6.59912e-05		0.987205	1.94587	1.88177	0.554522		0.987205	2.50433	2.39544	1			AT1G21580.1
Ciclev10007223m.g	PTHR11915//PTHR11915:SF275 - SPECTRIN/FILAMIN RELATED CYTOSKELETAL PROTEIN // SUBFAMILY NOT NAMED (1 of 1)		2.26722	2.62999	1.15324	0.744116		1.37634	3.7984	2.64058	0.512727		1.37634	6.56676	4.51573	2.10862e-05		1.37634	2.08238	1.47823	1		1.37634	2.96535	2.07632	1			AT4G31570.1
Ciclev10003131m.g	4.2.2.23 - Rhamnogalacturonan endolyase / Rhamnogalacturonase B (1 of 10)	Rhamnogalacturonate lyase family protein	6.97122	8.03636	1.15063	0.907414		3.99736	13.9015	3.41719	0.00526298		3.99736	149.959	36.6233	2.28362e-22		3.99736	20.4087	5.00534	1.02654e-06		3.99736	13.4694	3.31175	0.716811			AT1G09890.1
Ciclev10031561m.g	PF00646//PF13964 - F-box domain (F-box) // Kelch motif (Kelch_6) (1 of 1)	Kelch repeat-containing F-box family protein	17.5316	20.1691	1.14959	0.253533		66.1189	14.1101	0.214592	4.57069e-12		66.1189	35.377	0.535753	0.0130475		66.1189	35.3903	0.535954	0.0981435		66.1189	31.3029	0.474229	0.924007			AT1G23390.1
Ciclev10010813m.g	PTHR11132//PTHR11132:SF80 - SOLUTE CARRIER FAMILY 35 // SUBFAMILY NOT NAMED (1 of 2)	Nucleotide-sugar transporter family protein	26.582	30.5451	1.14853	0.457903		11.3352	41.1267	3.60525	0.0429501		11.3352	57.4394	5.03177	0.000151839		11.3352	14.7859	1.30176	1		11.3352	23.3694	2.05238	1			AT4G32390.1
Ciclev10000022m.g	PTHR10663:SF114 - PROTEIN MON2 HOMOLOG (1 of 1)	ARM repeat superfamily protein	3.12463	3.6028	1.14829	0.868935		1.90976	11.2667	5.65573	0.0165103		1.90976	10.2252	5.13751	3.21653e-06		1.90976	2.84378	1.46474	0.675969		1.90976	3.69599	1.88878	1			AT5G27970.1
Ciclev10010331m.g	K11643 - chromodomain-helicase-DNA-binding protein 4 (CHD4, MI2B) (1 of 1)	chromatin remodeling factor CHD3 (PICKLE)	9.73892	11.1966	1.14816	0.57626		3.40197	9.74573	2.81148	0.628921		3.40197	16.1472	4.63944	7.1221e-05		3.40197	5.526	1.60652	0.753443		3.40197	9.39411	2.71108	1		CHD3,CHR6,GYM,PKL,SSL2	AT2G25170.1
Ciclev10008092m.g	KOG0253 - Synaptic vesicle transporter SV2 (major facilitator superfamily) (1 of 7)	Major facilitator superfamily protein	7.73466	8.88945	1.14739	0.367174		8.3357	38.8388	4.61596	2.06324e-06		8.3357	27.2117	3.23763	0.00469515		8.3357	18.131	2.16118	0.151333		8.3357	9.6456	1.15528	1			AT3G13050.1
Ciclev10032329m.g	PTHR23091:SF208 - ACYL-COA N-ACYLTRANSFERASES SUPERFAMILY PROTEIN (1 of 1)	Acyl-CoA N-acyltransferases (NAT) superfamily protein	39.4169	45.2023	1.1464	0.255791		29.5082	5.25598	0.180895	1.14922e-05		29.5082	24.5294	0.831844	0.709373		29.5082	36.7532	1.24469	1		29.5082	25.0258	0.84861	1			AT2G39000.1
Ciclev10001991m.g	PTHR12760 - TETRATRICOPEPTIDE REPEAT PROTEIN (1 of 1)	Protein prenylyltransferase superfamily protein	38.2786	43.7957	1.14375	0.219234		28.6816	101.721	3.53771	0.00121449		28.6816	81.3311	2.82927	0.0167531		28.6816	41.9713	1.46174	0.749918		28.6816	44.923	1.5643	1			AT3G04830.1
Ciclev10024800m.g	PTHR11607:SF18 - ALPHA-MANNOSIDASE (1 of 2)	Glycosyl hydrolase family 38 protein	7.52871	8.6242	1.1436	0.386705		2.36546	12.3712	5.05837	0.00121449		2.36546	15.2849	6.24019	2.88506e-06		2.36546	6.44915	2.65636	0.151514		2.36546	5.21654	2.15641	1			AT5G66150.1
Ciclev10030523m.g	PTHR10887:SF359 - HELICASE SEN1 (1 of 1)	P-loop containing nucleoside triphosphate hydrolases superfamily protein	5.96166	6.79615	1.13767	0.583372		2.92481	8.77474	2.93398	0.540865		2.92481	13.5917	4.52645	3.54414e-05		2.92481	3.69175	1.25355	1		2.92481	7.33247	2.45717	0.850095			AT4G30100.1
Ciclev10030686m.g	PTHR11952:SF8 - UDP-GLUCOSE PYROPHOSPHORYLASE 3 (1 of 1)	UDP-glucose pyrophosphorylase 3	11.1093	12.6512	1.13756	0.291079		2.8604	13.2442	4.50755	0.0213245		2.8604	26.601	9.01941	4.16472e-14		2.8604	20.2944	6.88906	0.000281728		2.8604	9.43373	3.22042	0.877912		UGP3	AT3G56040.1
Ciclev10028781m.g	PTHR11732//PTHR11732:SF226 - ALDO/KETO REDUCTASE // SUBFAMILY NOT NAMED (1 of 7)	NAD(P)-linked oxidoreductase superfamily protein	10.4118	11.8303	1.13494	0.550577		11.0876	3.51605	0.323219	0.000717849		11.0876	7.33949	0.664976	0.169382		11.0876	6.91909	0.627399	0.437825		11.0876	11.3601	1.02435	1			AT1G60690.1
Ciclev10005986m.g	PTHR11615//PTHR11615:SF113 - NITRATE, FROMATE, IRON DEHYDROGENASE // SUBFAMILY NOT NAMED (1 of 3)	Uncharacterised protein family (UPF0497)	13.5147	15.3444	1.13439	0.543691		19.8657	81.79	4.10153	3.2344e-05		19.8657	17.5709	0.885061	0.981315		19.8657	36.1654	1.81638	0.410518		19.8657	13.6544	0.6889	1			AT4G15610.1
Ciclev10010514m.g	K12355 - coniferyl-aldehyde dehydrogenase (REF1) (1 of 3)	aldehyde dehydrogenase 2C4	25.6334	29.0723	1.13363	0.439907		17.7024	79.2266	4.45594	2.33963e-06		17.7024	53.08	2.98723	0.0664417		17.7024	19.4121	1.09603	1		17.7024	6.90264	0.393353	1		ALDH1A,ALDH2C4,REF1	AT3G24503.1
Ciclev10020309m.g	PTHR13793:SF92 - HISTONE-LYSINE N-METHYLTRANSFERASE ATX3 (1 of 2)	SET domain protein 14	4.55	5.16717	1.13273	0.75037		1.66382	8.06992	4.63196	0.347967		1.66382	10.2266	5.85466	0.00117163		1.66382	2.34093	1.38389	1		1.66382	4.52489	2.62209	1		ATX3,SDG14	AT3G61740.1
Ciclev10002010m.g	PF11250 - Fantastic Four meristem regulator (FAF) (1 of 7)		71.1295	80.3714	1.12975	0.44523		27.8764	252.215	9.01884	2.66671e-15		27.8764	219.9	7.86377	3.56405e-05		27.8764	32.802	1.17606	1		27.8764	51.4552	1.84281	1			AT1G02070.1
Ciclev10018486m.g	PTHR13402 - RGPR-RELATED (1 of 1)	RGPR-related	8.88532	10.0477	1.12937	0.573987		5.04299	17.2245	3.36857	0.163578		5.04299	16.8318	3.29221	0.00142718		5.04299	7.23953	1.4271	0.940279		5.04299	11.9517	2.34332	0.891169			AT5G47490.1
Ciclev10014009m.g	PTHR22884:SF343 - PROTEIN MET-1, ISOFORM A (1 of 1)	SET domain protein 2	4.30311	4.87236	1.12928	1		2.16211	6.55672	2.9427	0.127037		2.16211	9.69584	4.3304	2.26312e-05		2.16211	3.52011	1.60033	0.853638		2.16211	5.74935	2.58579	0.716811		ATXR3,SDG2	AT4G15180.1
Ciclev10025308m.g	PTHR23151//PTHR23151:SF59 - DIHYDROLIPOAMIDE ACETYL/SUCCINYL-TRANSFERASE-RELATED // SUBFAMILY NOT NAMED (1 of 1)	Dihydrolipoamide acetyltransferase, long form protein	24.4314	27.5784	1.12828	0.368064		13.4559	33.3791	2.46971	0.120274		13.4559	50.2927	3.7174	0.000133266		13.4559	22.7496	1.68558	0.26386		13.4559	20.57	1.52479	1			AT1G54220.2
Ciclev10031748m.g	K00559 - sterol 24-C-methyltransferase (E2.1.1.41, SMT1, ERG6) (1 of 1)	sterol methyltransferase 1	167.368	188.761	1.12774	0.621992		235.038	74.6489	0.317893	6.78584e-08		235.038	216.354	0.920537	0.411788		235.038	210.779	0.89683	1		235.038	223.623	0.951451	1		CPH,SMT1	AT5G13710.1
Ciclev10000361m.g	PTHR12482:SF5 - PROTEIN C09D4.4, ISOFORM C (1 of 2)	Putative serine esterase family protein	3.7356	4.22387	1.1273	0.623407		2.4809	10.0529	3.93384	0.0025835		2.4809	11.7265	4.58229	0.000277848		2.4809	3.2925	1.31446	1		2.4809	5.09341	2.01224	1		ZW18	AT1G58350.2
Ciclev10031260m.g	2.7.6.3 - 2-amino-4-hydroxy-6-hydroxymethyldihydropteridine diphosphokinase / 7,8-dihydro-6-hydroxymethylpterin pyrophosphokinase (1 of 1)	Dihydropterin pyrophosphokinase / Dihydropteroate synthase	7.33868	8.2855	1.12728	0.423		2.24983	8.0383	3.46335	0.0141338		2.24983	10.914	4.68713	0.000267946		2.24983	4.25284	1.8524	0.337687		2.24983	5.37896	2.33164	1			AT4G30000.1
Ciclev10004304m.g	K14674 - TAG lipase / steryl ester hydrolase / phospholipase A2 / LPA acyltransferase (TGL4) (1 of 1)	Patatin-like phospholipase family protein	6.38615	7.20588	1.12638	0.53234		5.62061	36.1955	6.34468	9.92924e-05		5.62061	24.5477	4.30858	3.74853e-05		5.62061	8.84719	1.56403	0.614981		5.62061	10.2949	1.81709	1		SDP1	AT5G04040.1
Ciclev10026584m.g	K00550 - methylene-fatty-acyl-phospholipid synthase (OPI3) (1 of 1)	phospholipid N-methyltransferase	5.54126	6.25103	1.12582	0.787771		11.6629	3.32479	0.291152	0.000647435		11.6629	3.51226	0.307089	0.0414111		11.6629	3.90505	0.340482	0.027119		11.6629	7.93035	0.682685	1		ATPLMT,PLMT	AT1G80860.1
Ciclev10014130m.g	PF07714//PF08263//PF13855 - Protein tyrosine kinase (Pkinase_Tyr) // Leucine rich repeat N-terminal domain (LRRNT_2) // Leucine rich repeat (LRR_8) (1 of 23)	Leucine-rich repeat protein kinase family protein	0.154651	0.186181	1.12382	0.932395		0.508553	6.43214	10.7339	2.39851e-08		0.508553	7.71599	12.8436	0.0227404		0.508553	1.61171	2.81275	0.146533		0.508553	1.13278	2.02575	1			AT3G47570.1
Ciclev10030617m.g	K06111 - exocyst complex component 4 (EXOC4, SEC8L1) (1 of 1)	subunit of exocyst complex 8	5.13441	5.77885	1.12312	0.569669		3.29445	12.847	3.81418	0.0804726		3.29445	13.051	3.87425	0.000840165		3.29445	4.23685	1.27763	0.996271		3.29445	5.97973	1.79108	1		ATSEC8,SEC8	AT3G10380.1
Ciclev10005481m.g	1.14.13.129 - Beta-carotene 3-hydroxylase / Beta-carotene 3,3'-monooxygenase (1 of 2)	beta-hydroxylase 1	445.998	500.884	1.12304	0.378711		433.871	552.481	1.27331	1		433.871	1719.96	3.96352	4.00508e-06		433.871	753.198	1.73582	0.223643		433.871	710.493	1.63742	1		B1,BCH1,BETA-OHASE 1,chy1	AT4G25700.1
Ciclev10004249m.g	PTHR23139//PTHR23139:SF56 - RNA-BINDING PROTEIN // SUBFAMILY NOT NAMED (1 of 1)		10.8133	12.1363	1.12123	0.502588		4.62898	16.1135	3.42854	0.0599846		4.62898	24.6378	5.23111	1.80829e-06		4.62898	8.8982	1.90278	0.696162		4.62898	9.71976	2.07651	1			AT5G23890.1
Ciclev10027878m.g	PTHR10857:SF40 - DCD (DEVELOPMENT AND CELL DEATH) DOMAIN PROTEIN (1 of 2)	DCD (Development and Cell Death) domain protein	5.88929	6.61505	1.12118	0.544297		1.43836	5.50362	3.6426	0.24928		1.43836	10.4716	6.87202	6.9084e-08		1.43836	4.43055	2.94506	0.688188		1.43836	6.32821	4.17862	1			AT2G32910.1
Ciclev10030940m.g	PTHR23151:SF56 - DIHYDROLIPOYLLYSINE-RESIDUE ACETYLTRANSFERASE COMPONENT 1 OF PYRUVATE DEHYDROGENASE COMPLEX, MITOCHONDRIAL (1 of 2)	Dihydrolipoamide acetyltransferase, long form protein	14.8674	16.6665	1.1202	0.427688		8.97946	31.821	3.51573	0.00506539		8.97946	36.6203	4.04433	0.000145577		8.97946	16.4288	1.82046	0.238616		8.97946	16.1185	1.78628	1		LTA3	AT3G52200.1
Ciclev10000176m.g	PTHR27003:SF15 - LEUCINE-RICH REPEAT PROTEIN KINASE-LIKE PROTEIN (1 of 1)	Leucine-rich repeat protein kinase family protein	3.56787	4.00525	1.11925	0.808651		3.23289	3.57087	1.10141	0.667205		3.23289	17.2542	5.20694	6.95098e-06		3.23289	7.53785	2.29166	0.0709873		3.23289	5.7556	1.75691	1			AT5G49760.1
Ciclev10033477m.g	PF05349 - GATA-type transcription activator, N-terminal (GATA-N) (1 of 1)		0.828749	0.938718	1.11841	0.296829		38.1809	0.639227	0.0193106	3.36412e-23		38.1809	3.80174	0.101924	6.20578e-12		38.1809	7.46809	0.197699	2.44548e-07		38.1809	18.7896	0.493447	0.971447			AT3G56290.1
Ciclev10011050m.g	3.2.1.162 - Lambda-carrageenase / Endo-beta-1,4-carrageenose 2,6,2'-trisulfate-hydrolase (1 of 1)	defective in exine formation protein (DEX1)	8.97546	10.0475	1.11812	0.325641		5.53214	13.6664	2.44427	0.214449		5.53214	23.0889	4.11725	3.56554e-05		5.53214	7.74647	1.39316	0.899427		5.53214	10.9045	1.95388	1		DEX1	AT3G09090.1
Ciclev10008326m.g	PTHR31358:SF10 - TARGETING PROTEIN FOR XKLP2-LIKE PROTEIN (1 of 3)	TPX2 (targeting protein for Xklp2) protein family	9.73554	10.8849	1.11686	0.64795		3.99949	13.3562	3.2824	0.126707		3.99949	24.0575	5.8928	1.4009e-08		3.99949	4.77103	1.1882	1		3.99949	7.91853	1.95598	1			AT4G32330.2
Ciclev10013735m.g	PTHR32429:SF12 - RIBULOSE BISPHOSPHATE CARBOXYLASE/OXYGENASE ACTIVASE, CHLOROPLASTIC (1 of 1)	rubisco activase	8.53841	9.53833	1.11575	0.957245		16.5281	1.16979	0.0763638	1.13572e-17		16.5281	1.70268	0.108411	2.15917e-06		16.5281	5.50651	0.33717	0.000897306		16.5281	14.1	0.853974	1		RCA	AT2G39730.1
Ciclev10004503m.g	PTHR31373:SF0 - EMB (1 of 2)	Uncharacterised conserved protein UCP015417, vWA	2.22354	2.4911	1.11515	0.708894		0.549027	11.9608	18.5829	5.70558e-07		0.549027	6.62995	10.3693	2.56208e-05		0.549027	4.34504	6.84877	0.0098805		0.549027	3.68122	5.82599	0.9733			AT5G13210.1
Ciclev10027539m.g	PTHR11206:SF149 - MATE EFFLUX FAMILY PROTEIN 3, CHLOROPLASTIC (1 of 3)	MATE efflux family protein	6.23177	6.94333	1.11238	1		2.97408	0.327594	0.139097	0.00971162		2.97408	19.4822	6.37011	1.47041e-05		2.97408	7.20679	2.3769	0.543871		2.97408	5.08719	1.6874	1			AT4G38380.1
Ciclev10030588m.g	PTHR12537:SF78 - PUMILIO HOMOLOG 1-RELATED (1 of 2)	pumilio 1	12.8326	14.2858	1.11238	0.382365		8.18188	20.8945	2.53499	0.0912623		8.18188	26.9696	3.26853	0.00116692		8.18188	11.3065	1.37728	0.961416		8.18188	12.0256	1.46412	1		APUM1,PUM1	AT2G29200.1
Ciclev10024803m.g	KOG4673 - Transcription factor TMF, TATA element modulatory factor (1 of 1)	golgin candidate 5	10.8244	12.0516	1.11234	0.531161		5.00658	11.7622	2.32292	0.305978		5.00658	18.5416	3.65051	0.000886931		5.00658	9.93055	1.96424	0.573918		5.00658	12.1556	2.39997	1		GC5	AT1G79830.4
Ciclev10014095m.g	K01530 - phospholipid-translocating ATPase (E3.6.3.1) (1 of 5)	aminophospholipid ATPase 2	3.42604	3.82088	1.11198	0.67656		1.18305	3.36101	2.69748	0.157207		1.18305	5.81824	4.61263	0.00110084		1.18305	2.40837	1.95501	0.322833		1.18305	3.21033	2.58005	1		ALA2	AT5G44240.2
Ciclev10024676m.g	K14572 - midasin (MDN1, REA1) (1 of 1)	ATPases;nucleotide binding;ATP binding;nucleoside-triphosphatases;transcription factor binding	1.27968	1.43387	1.11175	0.86774		0.320482	2.66788	6.58265	0.315943		0.320482	3.05377	7.50038	1.65556e-10		0.320482	0.639893	1.75963	1		0.320482	1.34067	3.42624	0.877912			AT1G67120.1
Ciclev10011123m.g	K14408 - cleavage stimulation factor subunit 3 (CSTF3, RNA14) (1 of 1)	Tetratricopeptide repeat (TPR)-like superfamily protein	4.25249	4.73832	1.11162	0.633507		3.10986	11.0837	3.48417	0.102229		3.10986	13.6682	4.28934	0.000986826		3.10986	3.45795	1.10844	1		3.10986	5.20131	1.65157	1		ATCSTF77,CSTF77	AT1G17760.1
Ciclev10000213m.g	PF16940 - Chloroplast envelope transporter (Tic110) (1 of 1)		1.61995	1.81102	1.11109	0.84818		1.0192	5.98067	5.43308	0.000143162		1.0192	3.38564	3.11442	0.094904		1.0192	1.22811	1.18666	1		1.0192	2.19919	2.05432	1			AT3G18310.1
Ciclev10014588m.g	PTHR31447:SF0 - HYDROXYPROLINE-RICH GLYCOPROTEIN-LIKE PROTEIN (1 of 1)	hydroxyproline-rich glycoprotein family protein	21.2592	23.5944	1.10933	0.359871		10.5466	29.6337	2.79278	0.0397171		10.5466	49.0404	4.61558	1.25199e-06		10.5466	20.257	1.91206	0.145139		10.5466	18.5518	1.75189	1			AT1G14710.1
Ciclev10000551m.g	PTHR24078:SF193 - DNAJ HOMOLOG SUBFAMILY C MEMBER 2 (1 of 6)	DNAJ heat shock N-terminal domain-containing protein	9.13376	10.1145	1.10621	0.534061		2.36565	9.41385	3.85856	0.535603		2.36565	12.0367	4.92233	0.000280819		2.36565	7.45864	3.06558	0.902007		2.36565	9.49652	3.89209	0.626907			AT2G35540.1
Ciclev10004139m.g	PTHR24098:SF10 - ACYL-COA N-ACYLTRANSFERASE WITH RING/FYVE/PHD-TYPE ZINC FINGER PROTEIN-RELATED (1 of 1)	Acyl-CoA N-acyltransferase with RING/FYVE/PHD-type zinc finger protein	5.80123	6.42405	1.10554	0.646993		2.89888	9.61001	3.23788	0.32824		2.89888	12.5709	4.2252	9.74162e-05		2.89888	3.71233	1.27125	1		2.89888	6.26346	2.12195	1			AT4G14920.1
Ciclev10004131m.g	K11797 - PH-interacting protein (PHIP, WDR11) (1 of 2)	WD40/YVTN repeat-like-containing domain;Bromodomain	3.09045	3.41822	1.10274	1		1.27717	5.68354	4.19959	0.16584		1.27717	7.10704	5.23323	0.000168079		1.27717	2.35506	1.78269	0.499145		1.27717	3.44652	2.57523	1			AT5G49430.1
Ciclev10019126m.g	K03680 - translation initiation factor eIF-2B subunit delta (EIF2B4) (1 of 2)	NagB/RpiA/CoA transferase-like superfamily protein	5.96199	6.58248	1.10236	0.629148		4.26167	18.2464	4.20628	0.000520718		4.26167	13.7722	3.18049	0.0169958		4.26167	5.25142	1.22692	1		4.26167	6.04675	1.40927	1			AT5G38640.1
Ciclev10005787m.g	PF00847 - AP2 domain (AP2) (1 of 128)	related to AP2 6l	32.0831	35.3696	1.10212	0.52704		14.0208	41.8798	2.97292	0.0182362		14.0208	127.919	9.06602	7.41326e-12		14.0208	25.2364	1.79427	0.321023		14.0208	25.394	1.80543	1		Rap2.6L	AT5G13330.1
Ciclev10009021m.g	PTHR10366:SF390 - CINNAMOYL-COA REDUCTASE LIKE PROTEIN (1 of 1)	NAD(P)-binding Rossmann-fold superfamily protein	35.8537	39.5202	1.10198	0.316554		53.8776	225.182	4.17362	0.000461624		53.8776	81.2439	1.50699	1		53.8776	92.4211	1.71406	0.36739		53.8776	52.0244	0.965667	1			AT2G23910.1
Ciclev10030284m.g	PTHR10641:SF517 - GB (1 of 2)	myb family transcription factor	5.89697	6.50599	1.10155	0.423		0.561183	7.25541	11.1246	0.20659		0.561183	11.6939	17.8376	3.98608e-11		0.561183	3.48476	5.42173	0.922531		0.561183	5.88074	9.04552	0.522792			AT5G41020.1
Ciclev10027192m.g	K15285 - solute carrier family 35, member E3 (SLC35E3) (1 of 6)	Nucleotide-sugar transporter family protein	9.99622	11.0139	1.1008	0.561755		8.51938	43.3406	5.03988	0.000230841		8.51938	23.7849	2.77107	0.225227		8.51938	9.89015	1.15903	1		8.51938	11.9538	1.39845	1			AT4G09810.1
Ciclev10000047m.g	PTHR11669:SF0 - PROTEIN STICHEL-RELATED (1 of 1)	AAA-type ATPase family protein	1.1513	1.27642	1.09999	0.868605		0.187757	0.507411	2.11085	1		0.187757	3.09374	11.0988	1.31285e-05		0.187757	0.834539	3.24767	0.173111		0.187757	0.597932	2.42542	1		STI	AT2G02480.1
Ciclev10014363m.g	PF04782 - Protein of unknown function (DUF632) (DUF632) (1 of 13)	Protein of unknown function (DUF630 and DUF632)	6.37585	6.99819	1.0961	0.647608		2.60989	12.4348	4.62558	0.149383		2.60989	13.3147	4.9503	0.00112329		2.60989	4.52104	1.70525	0.993436		2.60989	6.69016	2.5057	1			AT2G27090.1
Ciclev10010908m.g	K11644 - paired amphipathic helix protein Sin3a (SIN3A) (1 of 3)	SIN3-like 2	7.75995	8.51382	1.09591	0.697146		3.81353	11.2823	2.90845	0.598271		3.81353	17.3551	4.46019	3.11181e-05		3.81353	5.64264	1.46738	1		3.81353	9.82495	2.53606	1		SNL2	AT5G15020.2
Ciclev10006542m.g	K09291 - nucleoprotein TPR (TPR, MLP1, MLP2) (1 of 1)	nuclear pore anchor	5.02215	5.50899	1.09505	1		0.982074	6.03421	5.66894	0.507755		0.982074	10.2635	9.57747	3.2173e-13		0.982074	2.1729	2.10051	1		0.982074	5.56432	5.23469	1		AtTPR,NUA	AT1G79280.1
Ciclev10011948m.g	PTHR10641//PTHR10641:SF546 - MYB-LIKE DNA-BINDING PROTEIN MYB // SUBFAMILY NOT NAMED (1 of 2)	myb domain protein 106	1.96928	2.16519	1.09467	0.975796		4.7415	0.581017	0.140663	1.35498e-05		4.7415	1.46557	0.323365	0.0549428		4.7415	4.19571	0.887269	1		4.7415	3.46384	0.736102	1		AtMYB106,MYB106,NOK	AT3G01140.1
Ciclev10000268m.g	PTHR13833:SF49 - NHL REPEAT-CONTAINING PROTEIN 2 (1 of 1)	haloacid dehalogenase-like hydrolase family protein	3.67342	4.02414	1.09294	0.534061		5.41015	1.54518	0.298573	6.47747e-06		5.41015	3.65589	0.681631	0.25364		5.41015	3.66217	0.682772	0.652202		5.41015	3.39054	0.633474	1			AT1G56500.1
[truncated: 1,067 more rows]

## Sheet: Supplementary Table 4
Gene ID	Annotation (Phytozome)	Annotation (NCBI Blast)	D0	PROP	PROP/D0	FDR		25ºC	5ºC	5ºC/25ºC	FDR		25ºC	10ºC	10ºC/25ºC	FDR		25ºC	15ºC	15ºC/25ºC	FDR		25ºC	20ºC	20ºC/25ºC	FDR		Symbol	AtLocus
[truncated: 1,335 more rows]
